# Supplementary material for: Characteristics and outcome of critically ill patients with coronavirus disease-2019 (COVID-19) pneumonia admitted to a tertiary care center in the United Arab Emirates during the first wave of the SARS-CoV-2 pandemic. A retrospective analysis
Source: PLoS One. 2021 Oct 22;16(10):e0251687. doi: 10.1371/journal.pone.0251687 (PMC8535183; doi:10.1371/journal.pone.0251687)
Supplement: S1 Table — Age and ethnicity were masked by the authors to avoid patients’ identification. (XLS) [file pone.0251687.s001.xls]

## Sheet: DataBase_Masked_PLOS1
	Demographics			APACHE II score	Referring facility	Comorbidities												Initial symptoms									Mechanical ventilation, on admission	Baseline laboratory parameters
ID	Gender	Weight	BMI			Diabetes Mellitus	Systemic Hypertension	Cardiovascular disease,any	Ischemic heart disease	Congestive heart failure	Atrial fibrillation/flutter	Heart block	Peripheral vascular disease	Valvular heart disease	Chronic renal disease, all	ESRD	Dialysis, on admission	Fever	Nausea/vomiting	Diarrhea	Malaise	Wheeze	Cough	Productive cough	Dyspnea	Headache		Creatinine	Urea	CRP	DDimer	WBC	PCT	LDH	Ferritin	Red blood cell count	Hemoglobin	Hematocrite	Lymphcytes	Neutrophils	Platelet count	NLR	Bilirubin, direct	Bilirubin, total	Alkaline phosphatase	ALT	Amylase	Lipase	AST
2	Female	80.4	33.9		2	1	1	0	0	0	0	0	0	0	1	0	1	1	1	0	1	0	0	0	0	0	0	632	20.7	151.4	2.46	7.6	0.46	246	8000	4.2	109	0.35	0.92	5.9	226	6.41304	1.5	2.5	68	11	160	690	16
5	Male	90	29.39	10	1	0	0	0	0	0	0	0	0	0	0	0	0	1	0	0	0	0	1	0	1	0	1	82	5.7	39.3	0.7	3.5	0.14	301	602	4.18	126	0.36	0.91	2.28	152	2.50549	8.6	16.1	49	26	64	29	26
7	Female	110	42.97	6	0	0	0	0	0	0	0	0	0	0	0	0	0	0	1	1	0	0	1	0	1	0	0	56	2.9	152.9	0.52	5.6	0.14	535	402	5.33	135	0.42	1.87	3.44	311	1.83957	3.1	6.3	44	65	40	24	57
8	Male	72	25.82	33	0	1	1	0	0	0	0	0	0	0	0	0	0	1	0	0	0	0	0	0	0	0	0	555	22.8	321.6	5.71	13	1.55	438	512	3.83	117	0.34	0.44	12.39	159	28.1591	3.6	4.3	83	17	128	28	33
14	Male	123.2	41.16	10	3	0	0	0	0	0	0	0	0	0	0	0	0	1	0	1	1	0	1	0	1	1	0	91	3.5	127	0.37	6.7	0.49	465	1008	4.12	120	0.34	0.79	5.48	171	6.93671	2.8	5.5	153	50	46	26	45
17	Male	95.5	36.39	4	0	0	0	0	0	0	0	0	0	0	0	0	0	1	0	0	1	0	1	0	1	0	0	70	4.3	194.3	0.83	5	0.35	457	1611	6.77	151	0.47	0.35	4.59	209	13.1143	4.4	6.9	145	97	57	62	90
20	Male	60	24.97	21	0	0	1	1	1	0	0	0	0	0	0	0	0	0	0	0	0	0	0	0	1	0	1	223	19.1	91.6	20.74	10	1.61	359	403	4.1	98	0.31	0.96	8.67	169	9.03125	5.3	6.9	120	14			28
28	Male	88	27.77	3	3	0	0	0	0	0	0	0	0	0	0	0	0	1	0	1	0	0	1	0	0	1	0	86	3.7	61.6	6.93	5.2	0.06	458	1238	4.47	133	0.38	0.84	3.41	146	4.05952	3.6	10.2	63	70	185	116	68
33	Male	91	33.43	1	0	0	1	1	0	1	0	0	0	0	0	0	0	1	0	0	1	0	1	0	1	0	0	75	2.9	229.3	1.02	8.1	1.17	409	618	4.41	124	0.38	1.39	6.38	255	4.58993	2.1	4.2	37	8	63	27	14
36	Male	114	38.53	3	0	0	1	0	0	0	0	0	0	0	0	0	0	1	0	0	0	0	0	0	1	1	0	73	4.4	104.8	0.41	6.6	0.4	321	631	4.77	139	0.41	1.47	4.88	118	3.31973	2.3	5.6	57	17	30	26	20
38	Female	99	34.26	21	0	1	1	1	0	0	1	0	0	0	0	0	0	0	0	0	0	0	0	0	1	0	1	89	6	98.9	1.75	9.5	0.47	243	106	4.33	105	0.31	1.26	7.36	219	5.84127	4.2	9.5	154	10	395	18	17
41	Male	40	14.69	10	2	0	0	0	0	0	0	0	0	0	0	0	0	0	0	0	0	0	1	0	1	0	0	102	11.1	131.4	1.34	14.5	30.16	288	326	4.65	111	0.35	1.08	13.04	186	12.0741	10	26.1	60	6	61	10	15
53	Male	95	31.21	10	0	1	0	0	0	0	0	0	0	0	0	0	0	1	0	0	1	0	1	0	1	0	0	73	4.6	68.2	1.65	4.3	0.06	424	590	5.57	154	0.46	0.98	2.86	271	2.91837	2.7	6.4	95	56	51	56	36
69	Female	97.5	41.65	14	0	1	0	0	0	0	0	0	0	0	1	0	0	1	1	0	0	0	1	0	1	0	0	73	4.6	96.9	0.74	2.5	0.11	297	680	3.76	108	0.31	0.84	1.49	134	1.77381	2.4	4	85	19	56	28	33
70	Male	63.8	23.72	18	2	1	1	1	1	0	0	0	0	0	0	0	0	0	0	0	0	0	0	0	0	0	1	62	11.4	40	2.12	9	0.14	380	479	3.56	110	34	1.2	6.76	213	5.63333					108	80
73	Male	57.7	24.97	13	2	0	1	1	1	0	0	0	0	0	0	0	0	1	0	0	1	0	1	0	1	0	0	79	2.8	161	1.78	3.9	0.11	202	464	3.74	116	0.32	0.76	2.73	171	3.59211	2	4.2	65	25	58	50	50
90	Female	90	36.98	10	2	1	1	1	1	0	0	0	0	0	0	0	0	1	0	0	0	0	1	0	1	0	0	158	13.5	199.9	0.37	8.6	0.21	368	977	4.09	116	0.34	1.03	7.03	352	6.82524	5	8.3	79	22	46	52	45
94	Male	80	28.34	5	2	0	0	0	0	0	0	0	0	0	0	0	0	1	0	0	1	0	1	0	1	1	0	92	4.5	191.8	0.91	6.6	0.4	508	647	3.79	118	0.35	0.59	5.77	113	9.77966	5.8	8.7	60	19	93	42	59
105	Male	91	28.09	23	2	0	0	0	0	0	0	0	0	0	0	0	0	0	0	0	0	0	0	0	0	0	1	102	10.7	202.7	32.2	14.9	11.09	723	1100	4.32	119	0.36	0.82	13.62	151	16.6098	37.3	41	142	46	62	86	53
114	Male	90	31.14	9	2	0	1	0	0	0	0	0	0	0	0	0	0	1	0	0	1	0	0	0	1	0	0	150	27.7	160.5	1.68	12.7	0.67	635	2866	5.26	122	0.39	1.07	10.13	149	9.46729	20.2	29.7	69	47	234	266	109
116	Female	49.215	21.02	24	1	0	0	1	0	0	1	0	0	0	0	0	0	0	0	0	0	0	0	0	0	0	1	47	7.9	50.6	1.42	5.4	0.06	133	375			37	2.01	3.05	158	1.51741	4.1	7.6	131	5	35	14	14
124	Female	45	18.49	16	1	0	1	0	0	0	0	0	0	0	0	0	0	0	0	0	0	0	0	0	0	0	1	68	12.2	5.2	0.87	4.6	0.06	181	623	4.19	124	0.37	2.02	1.98	202	0.980198	3.3	8.1	91	30			20
131	Male	72.6	24.49	19	2	1	1	1	1	0	0	0	0	0	1	0	0	1	0	0	1	0	1	0	1	1	0	186	16	160.8	2.29	4.3	0.32	414	1419		120	37	0.97	3.03	160	3.12371	4	8.4	52	57	288	360	55
133	Male	106	37.11	9	2	0	0	0	0	0	0	0	0	0	0	0	0	1	0	0	0	0	1	0	0	0	0	96	3.3	108.3	0.53	5.9	0.24	431	915	4.63	136	0.4	1.37	3.85	347	2.81022	4.2	8.5	48	60	54	23	65
137	Female	116	44.2	6	0	0	0	0	0	0	0	0	0	0	0	0	0	1	0	0	1	0	1	0	1	1	0	99	7.2	138.4	0.95	4.8	0.17	350	674	4.95	141	0.42	1.57	2.83	192	1.80255	2	3.7	78	20	44	30	28
144	Male	74	28.91	33	0	1	1	0	0	0	0	0	0	0	0	0	0	1	0	0	1	0	1	0	1	0	0	75	2.8	166.6	0.31	5.4	0.14	353	361	4.68	136	0.42	0.84	4.19	297	4.9881	2.5	3.8	40	28	51	25	30
146	Male	100	30.86	19	0	1	0	0	0	0	0	0	0	0	0	0	0	0	0	0	1	0	0	0	1	1	0	72	9.6	569.2	22.33	9.6	0.57	690	2005	4.61	142	0.4	0.74	8.72	225	11.7838	9.9	13.4	116	25	34	31	39
147	Male	101	33.41	11	2	1	1	1	1	0	0	0	0	0	0	0	0	1	1	0	0	0	1	0	1	0	0	85	13.4	234	2.43	12.9	0.22	590	1215	4.84	134	0.4	0.67	12.02	298	17.9403	3.4	5.6	70	12	23	14	30
151	Male	80		15	3	1	1	0	0	0	0	0	0	0	0	0	0	1	0	0	0	0	1	0	1	0	0	157	13.9	326.7	1.69	7.6	31.5	306	918	4.33	124	0.36	0.23	6.93	157	30.1304	5.6	7.7	54	25	30	34	38
154	Male	92	32.21	2	0	0	0	0	0	0	0	0	0	0	0	0	0	1	0	0	0	0	1	0	1	0	0	78	4.4	28.6	0.25	3.7	0.07	256	836	4.8	147	0.42	0.76	2.62	171	3.44737	3.7	8.8	52	43	57	51	35
155	Female	85	30.66	12	2	1	0	0	0	0	0	0	0	0	0	0	0	1	0	1	0	0	1	0	1	1	0	44	2	122.5	1.52	3.9	0.14	492	556	3.95	107	0.31	0.58	3.13	310	5.39655	2	4	72	96	45	33	113
157	Male	108	33.71		0	1	0	0	0	0	0	0	0	0	0	0	0	1	0	0	1	0	1	0	1	1	0	81	4.7	33.7	0.31	5.2	0.12	275	646	5.33	139	0.44	1.27	3.62	149	2.85039	3.5	7.6	47	72	50	27	39
158	Male	72	23.51	4	0	1	1	0	0	0	0	0	0	0	0	0	0	1	0	0	1	0	1	0	1	1	0	66	4.1	333.6	1.19	5.7	0.52	535	1895	3.8	122	0.36	0.44	5.06	152	11.5	10.2	18.6	96	28	30	12	34
161	Male	110	36.75	21	3	1	1	0	0	0	0	0	0	0	0	0	0	1	0	0	1	0	1	0	0	1	0	97	7.9	314.3	1.02	10.6	3.01	282	825		130	39	0.49	9.46	247	19.3061	5.1	9.4	114	30	31	16	30
170	Male	110	35.92	6	0	1	1	0	0	0	0	0	0	0	0	0	0	1	0	0	1	0	1	0	1	1	0	77	5.1	315.1	0.41	13.5	39.99	637	1088	5.09	139	0.41	0.97	11.68	213	12.0412	5.2	10.7	71	29	91	45	49
171	Male	95	29.65	13	2	1	1	1	1	0	0	0	0	0	0	0	0	1	0	0	0	0	1	0	0	0	0	58	5.1	166.9	2.04	7.6	0.23	435	828	3.97	114	0.34	1.05	6.15	175	5.85714	8.3	14.1	91	38	56	42	62
172	Male	71.4	26.23	12	2	1	1	0	0	0	0	0	0	0	0	0	0	1	0	0	0	0	0	0	0	1	0	81	5.5	344.3	35.2	7.6	0.22	420	653	3.52	107	0.3	0.43	6.79	233	15.7907	4.1	7.5	95	16	99	67	17
173	Male	78	32.14	25	2	1	1	0	0	0	0	0	0	0	1	0	0	0	0	0	1	0	0	0	0	0	0	254	15.7	285.1	0.79	6.5	5.99	293	412	4.31	103	0.33	1.11	4.53	352	4.08108	3.6	7	55	8	47	38	15
174	Male	92	31.83	20	2	0	0	0	0	0	0	0	0	0	0	0	0	1	0	0	1	0	1	0	1	0	0	67	4.4	325.5	1.27	9.8	0.66	490	717	3.94	114	0.33	0.57	9.02	175	15.8246	4.1	9.2	52	46	30	46	57
183	Female	100	38.1	8	0	0	0	0	0	0	0	0	0	0	0	0	0	1	0	0	1	0	1	0	0	1	0	44	3.2	313.5	1.43	5.9	0.23	533	450	3.89	114	0.34	1.45	4.22	226	2.91034	2.5	5.1	55	10	38	23	24
188	Female	54	23.37	21	0	0	1	0	0	0	0	0	0	0	1	1	1	1	0	0	0	0	1	0	1	0	0	703	17.6	194.5	3.45	4.1	13.37	345	1263	5.22	118	0.37	0.69	3.04	112	4.4058	2.5	3.9	92	9	143	91	26
189	Male	70	26.03	8	0	1	1	0	0	0	0	0	0	0	0	0	0	1	0	0	0	0	1	0	1	0	0	78	9	161.4	28.12	13	0.2	675	1210	4.72	141	0.4	0.78	11.84	299	15.1795	4.4	10.1	64	24	61	60	50
190	Female	146	57.03	1	3	0	1	0	0	0	0	0	0	0	0	0	0	1	0	0	1	0	1	0	1	0	0	83	4.6	119	0.82	6.3	0.65	347	208	3.74	100	0.31	1.08	4.37	127	4.0463	4	7.1	126	40	148	153	78
194	Male	114	45.09	17	0	1	0	0	0	0	0	0	0	0	0	0	0	1	0	0	1	0	1	0	0	0	0	101	5	159.8	0.95	5.2	0.3	446	537	3.25	96	0.27	1.04	3.93	142	3.77885	5.2	9.9	66	85	40	42	83
195	Female	71.5	30.96	14	2	1	1	1	1	0	0	0	0	0	1	1	1	1	0	0	1	0	1	1	1	1	0	128	11	85.8	0.44	4	0.19	291	1212	3.92	88	0.29	0.84	2.6	169	3.09524	5.1	11.4	114	29	43	24	41
197	Female	81.6	29.97	12	2	1	0	0	0	0	0	0	0	0	0	0	0	1	0	0	1	0	1	0	1	1	0	56	4	217.3	0.65	5.3	0.9	433	288	3.93	112	0.33	0.55	4.21	183	7.65455	3	6.1	49	48	66	43	78
198	Male	80	26.12	15	2	1	1	0	0	0	0	0	0	0	0	0	0	0	0	0	0	0	0	0	0	0	0	121	8.7	369.6	1.95	10.2	0.97	313	1060	4.26	125	0.35	0.54	9.3	183	17.2222	4.4	8.3	73	98	49	28	128
202	Male	94	30	10	2	1	0	0	0	0	0	0	0	0	0	0	0	1	0	0	1	0	1	0	1	1	0	59	3.8	195.9	1.65	5.3	0.07	409	1233	5.63	141	0.42	1.16	3.95	294	3.40517	7.5	16.3	51	25	37	28	34
204	Male	96	29.63	8	0	0	0	1	0	0	0	1	0	0	0	0	0	1	0	0	0	0	1	0	0	0	0	73	4.6	256.5	1.67	13.6	0.51	567	1037	4.83	160	0.45	0.43	12.6	98	29.3023	10.1	8.3	62	17	66	31	38
205	Male	95	32.87	3	3	0	0	0	0	0	0	0	0	0	0	0	0	1	0	0	0	0	1	0	1	0	0	74	5.2	204.4	0.95	5.3	0.4	406	713	5.08	141	0.42	0.64	4.57	249	7.14062	3.8	9.1	73	17	47	43	31
206	Male	100	34.6	12	0	0	0	0	0	0	0	0	0	0	0	0	0	0	0	0	1	0	1	0	1	0	0	83	6.2	153.7	3.11	10.9	0.13	646	1349	4.53	138	0.39	0.87	9.25	342	10.6322	2.8	8.4	60	40	60	57	53
207	Male	72	24.34	11	2	0	0	0	0	0	0	0	0	0	0	0	0	1	1	0	1	0	1	0	0	1	0	89	3.7	92.3	0.34	5.4	0.16	398	3840	4.28	134	0.39	0.9	4.17	160	4.63333	5.2	8.9	191	175	59	47	242
209	Female	72	30.36	14	2	1	1	0	0	0	0	0	0	0	0	0	0	1	0	0	1	0	1	0	1	1	0	35	2.2	117	0.72	5.8	0.15	364	249	5.28	138	0.42	0.88	4.73	123	5.375	1.7	3.4	63	19	38	30	27
211	Female	59.2	26.31	19	0	1	1	1	0	1	0	0	0	0	1	0	0	0	0	0	0	0	1	0	1	0	0	91	10.2	105.4	1.41	8.4	0.07	311	780	3.43	100	0.33	1	6.36	167	6.36	3.7	10.6	68	34	51	51	38
215	Female	97	39.35	20	2	1	1	0	0	0	0	0	0	0	0	0	0	1	0	0	1	0	1	0	0	0	0	162	12.4	171.1	3.75	6.4	8.04	497	1548	2.71	86	0.26	1.12	5.17	136	4.61607	11.3	14.5	80	138	101	208	188
216	Female	49	23.96	7	2	0	0	0	0	0	0	0	0	0	0	0	0	1	0	0	0	0	1	0	0	0	0	50	4.2	211.2	2.13	9.3	4.17	453	1121	3.13	86	0.26	1.26	7.29	516	5.78571	6.4	13.1	108	18	55	42	33
217	Male	99	37.26	11	0	1	1	0	0	0	0	0	0	0	0	0	0	0	0	0	1	0	1	0	1	1	0	74	7.5	208	1.73	5.6	0.74	467	558	4.6	128	0.37	0.67	4.79	167	7.14925	6.5	12.3	59	15	39	15	33
223	Male	71.4	26.23	8	2	1	1	0	0	0	0	0	0	0	0	0	0	1	0	0	1	0	1	0	1	0	0	92	5.5	305.2	0.64	9.6	0.3	329	1890	4.49	133	0.38	0.56	8.62	294	15.3929	4.1	10.5	56	24	31	18	32
225	Female	45	18.49	56.9	2	1	1	1	0	0	1	0	0	0	1	0	0	1	0	0	0	0	1	1	1	0	0	151	13.8	113.2	2.41	4.1	1.42	266	176	2.81	82	0.24	0.23	3.65	111	15.8696	6.5	10.8	87	12	60	34	33
226	Male	53	21.37	23	2	1	1	1	1	0	0	0	0	0	1	0	0	1	0	0	0	0	1	0	1	1	0	139	13.4	243.1	1.83	7.7	0.93	646	3092	3.75	108	0.31	0.45	7.01	187	15.5778	9	16.4	82	67	77	53	97
229	Female	70	29.14	30	2	0	1	0	0	0	0	0	0	0	0	0	0	1	0	0	1	0	1	0	1	0	0	95	4.3	18.8	1.23	6	0.09	204	224	3.58	104	0.31	1.73	3.96	248	2.28902	1.5	2.5	60	12	106	39	25
230	Female	122	48.26	15	0	1	1	0	0	0	0	0	0	0	0	0	0	1	0	0	0	0	1	0	1	0	0	43	5	287.2	0.47	4.7	0.18	262	254	5.41	142	0.44	0.95	3.45	100	3.63158	3.1	8.7	74	11	28	33	23
232	Male	75.4	28.58	17	2	1	1	1	1	0	0	0	0	0	0	0	0	1	0	0	0	0	0	0	0	0	0	68	5.6	227.8	2.16	6.7	0.18	469	623	4.45	132	0.38	0.68	5.68	230	8.35294	7.4	9	82	42	19	11	92
235	Male	103	37.83	14	2	0	0	0	0	0	0	0	0	0	0	0	0	1	0	0	1	0	1	0	1	1	0	65	3.5	124.2	0.74	3.3	0.13	251	481	3.94	120	0.38	0.61	2.02	195	3.31148	3.4	6.1	150	19	32	10	27
237	Male	80	28.69	11	2	1	0	0	0	0	0	0	0	0	0	0	0	1	0	0	1	0	1	0	1	1	0	53	3.3	104.5	0.58	6	0.09	319	737	4.85	143	0.4	1.79	3.75	306	2.09497	5.6	11.5	49	84	51	28	133
239	Male	70.88	23.14	16	2	1	0	0	0	0	0	0	0	0	0	0	0	1	1	0	1	0	1	0	1	1	0	95	4.7	180.8	0.87	6.3	0.39	451	810	5.05	138	0.4	0.85	5.17	212	6.08235	3.9	7.3	49	83	115	146	68
242	Female	86	34.89	12	2	1	1	0	0	0	0	0	0	0	0	0	0	1	0	0	1	0	1	0	1	1	0	99	5.5	141.4	0.96	10.5	0.18	277	49	3.67	85	0.26	2.55	7.73	286	3.03137	2.4	5	56	16	43	46	30
253	Male	119.1	42.2	21	2	0	0	0	0	0	0	0	0	0	0	0	0	0	0	0	0	0	0	0	1	0	1	116	9.5	29.7	1.01	15.7	0.28	573	1725	5.3	154	0.46	0.64	13.6	163	21.25	13.4	19.8	99	28	96	114	33
256	Male	50	22.22	10	2	1	1	1	1	0	0	0	0	0	1	0	0	0	0	1	0	0	0	0	1	0	0	72	6.3	123.8	2.3	9.1	0.08	311	525	4.55	121	0.39	1.47	6.8	318	4.62585	6	11.9	140	43	31	27	57
262	Male	113.4	42.53	14	2	1	0	0	0	0	0	0	0	0	0	0	0	1	0	0	1	0	0	0	0	0	0	53	2.3	116	0.8	5.3	0.17	539	961	4.5	130	0.38	0.73	4.43	174	6.06849	1.5	4	63	49	48	30	27
263	Male	128	38.22	7	3	0	1	0	0	0	0	0	0	0	0	0	0	1	0	0	1	0	1	0	0	1	0	93	5.4	197.1	0.28	7.5	0.48	395	2007	4.78	121	0.36	1.67	5.25	67	3.14371	3.1	6.5	70	114	55	53	102
265	Female	100	44.44	20	0	1	1	0	0	0	0	0	0	0	1	1	1	0	1	0	1	0	1	0	1	1	0	949	13.9	190.3	0.81	6	100	501	2847	3.95	120	0.37	1.42	4.14	207	2.91549	3.2	6.6	137	27	64	84	55
269	Female	51	21.79	10	2	0	1	1	0	0	1	0	0	0	0	0	0	1	0	0	1	0	0	0	0	0	0	55	6.7	86.3	1.65	16.8	0.8	885	331	4.39	125	0.35	0.91	15.03	163	16.5165	4.8	10.8	166	22	41	14	59
270	Male	77	25.43	9	2	0	0	0	0	0	0	0	0	0	0	0	0	1	0	0	1	0	1	0	1	1	0	74	5.6	186.8	0.19	13.5	0.56	382	482	5.39	147	0.42	1.05	10.96	251	10.4381	3.6	9.1	79	32	114	48	34
271	Male	86	28.08	6	2	1	1	0	0	0	0	0	0	0	0	0	0	0	0	0	0	0	1	0	0	0	0	88	7.7	126.7	0.64	7.5	2.11	428	1622	4.71	141	0.4	0.75	6.2	120	8.26667	5.1	16	81	32	38	20	44
272	Male	97	34.78	9	0	1	1	0	0	0	0	0	0	0	0	0	0	1	0	1	0	0	0	0	0	0	0	94	6.3	184.2	0.31	4.6	0.13	325	2032	5.21	112	0.37	0.63	3.74	165	5.93651	4.7	7.8	55	26	48	26	38
273	Male	73	30.43	4	3	0	1	0	0	0	0	0	0	0	0	0	0	1	0	0	0	0	0	0	0	0	0	94	4.1	168.4	0.3	6.1	0.09	371	452	4.85	123	0.36	0.48	5.4	154	11.25	3.3	7.3	80	52			54
274	Male	70	26.35	12	1	1	1	1	1	0	0	0	0	0	0	0	0	1	0	0	1	0	1	0	0	1	0	102	7.7	208.6	1.86	6.7	0.26	631	2240	4.4	128	0.38	1	5.1	218	5.1	11.6	14.1	55	31	57	34	63
276	Female	59.2	26.31	11	0	1	1	1	0	1	0	0	0	0	1	0	0	0	0	0	1	0	1	0	1	0	0	88	11.4	0.6	0.78	5.1	0.06	329	292	3.57	107	0.36	2.19	1.69	173	0.771689	3.2	8.3	69	43	58	44	38
279	Male	145	58.1	5	2	1	0	0	0	0	0	0	0	0	0	0	0	1	0	0	0	0	1	0	1	0	0	53	6.4	82.7	0.6	4	0.1	211	1092	6.77	139	0.45	0.59	3.23	258	5.47458	2.9	7	36	26	20	15	20
280	Male	76.8	27.94	17	2	1	1	0	0	0	0	0	0	0	0	0	0	0	0	0	0	0	0	0	1	0	0	156	9.7	10.6	6.33	7.8	0.19	403	1201	3.44	94	0.3	2.26	4.38	545	1.93805	3.6	5.8	122	23	431	702	21
282	Male	86	28.73	4	2	0	0	0	0	0	0	0	0	0	0	0	0	1	0	0	1	0	1	0	0	0	0	87	3.7	195	0.47	6.4	0.2	463	1733	3.93	124	0.36	1.18	4.76	157	4.0339	2.5	7.8	86	43	53	159	40
284	Male	80	32.3	26	2	0	0	0	0	0	0	0	0	0	1	0	1	1	0	0	0	0	1	0	1	0	1	235	29.9	49.8	5	4	2.96	361	1401	3.14	89	0.28	0.29	3.46	298	11.931	10	13.3	143	43	34	40	26
285	Male	76.8	27.94	6	2	1	1	0	0	0	0	0	0	0	0	0	0	0	0	0	1	0	1	0	1	0	0	78	5.5	122.7	0.5	11	0.1	319	1882	4.81	143	0.41	0.75	9.35	220	12.4667	5.4	10.5	43	25	42	37	30
291	Male	92.5	29.2	27	2	1	1	1	1	0	0	0	0	0	1	1	1	1	0	1	0	0	1	0	1	0	1	485	16.8	22.6	4.08	7.4	13.83	1110	8000	3.02	93	0.27	0.28	6.71	191	23.9643	5.5	4.9	75	8	125	30	58
292	Female	90	38.4	31	2	1	1	0	0	0	0	0	0	0	1	0	1	0	0	0	0	0	0	0	1	0	1	292	31.7	92.9	24.71	10.7	6.94	769	722	2.74	76	0.23	1.05	8.06	58	7.67619	9.8	11.4	205	22	159	151	21
293	Female	55	26.16	29	2	1	1	1	1	1	0	0	0	0	1	0	0	0	0	0	0	0	1	0	1	0	1	88	16	86.9	2.47	19.5	0.42	220	422	3	85	0.26	0.94	18.02	370	19.1702	3.4	4.6	133	16	28	8	28
295	Male	100	35.86	26	2	1	1	1	1	0	0	0	0	0	0	0	0	0	0	0	0	0	0	0	0	0	1	253	26.3	141.1	2.77	17.7	1.95	675	8000	4.5	131	0.39	1.05	15.81	329	15.0571	7.5	10.5	49	139	456	50	236
298	Female	105	46.7	3	2	0	0	0	0	0	0	0	0	0	0	0	0	1	0	0	1	0	1	0	1	0	0	57	2.1	131.3	0.5	5	0.07	446	470	4.06	113	0.34	1.33	3.16	304	2.37594	2.2	5.9	70	30	44	23	29
299	Male	62	23.92	29	2	1	1	1	0	0	1	0	0	0	1	0	0	1	0	0	0	0	1	0	1	0	0	198	33.7	333	5.08	17	4.7	216	345	4.21	107	0.34	0.67	15.56	220	23.2239	3.6	5.1	109	12	68	12	51
311	Male	57.2	21.27	12	0	0	0	0	0	0	0	0	0	0	0	0	0	1	1	1	0	0	1	0	0	0	0	94	8.2	318	4.05	13.8	8.44	304	145	3.54	81	0.24	0.2	12.38	173	61.9	5.4	8.2	74	14	78	18	30
314	Male	74.6	26.16	8	2	0	0	0	0	0	0	0	0	0	0	0	0	1	0	0	0	0	1	0	1	0	0	68	2.9	145.2	1.19	6.6	0.13	401	374	3.87	115	0.33	1.04	4.75	118	4.56731	2.9	10.4	43	24	76	44	30
315	Male	48	17.63	24	3	1	1	1	0	0	0	0	0	1	0	0	0	1	0	0	1	0	1	0	1	1	0	49	6.2	217.8	1.66	4.3	18.01	345	3279	3.42	96	0.3	0.15	3.24	160	21.6	6	9.6	113	39	44	14	82
320	Female	82.8	34.02	14	0	1	1	0	0	0	0	0	0	0	0	0	0	1	1	1	1	0	1	0	1	1	0	63	4.1	28.4	0.47	5.2	0.04	275	113	3.66	106	0.31	1.02	3.63	196	3.55882	1.9	4.2	54	24	102	30	28
322	Male	54	21.09	20	2	0	0	1	1	0	0	0	0	0	0	0	0	1	0	0	0	0	1	0	1	0	0	72	18.2	282.2	3.25	16.2	0.6	380	4380	3.8	84	0.25	0.4	15.14	183	37.85	4.9	5.9	254	323	143	41	230
324	Female	58.5	22.57	12	2	1	1	0	0	0	0	0	0	0	0	0	0	0	0	0	0	0	0	0	1	0	0	50	8.9	1.6	0.37	8.9	0.03	277	70	4.32	101	0.33	1.29	7.02	745	5.44186	3.6	9	43	13			13
325	Male	120	48.07	9	3	0	0	0	0	0	0	0	0	0	0	0	0	1	0	0	0	0	1	0	0	1	0	69	4.1	136.6	0.65	4.1	0.06	368	425	4.92	121	0.38	0.51	3.38	226	6.62745
327	Female	44.8	18.65	32	0	1	1	1	1	0	0	0	0	0	1	0	1	1	0	0	0	0	1	1	1	0	0	320	28.3	7.2	2.36	5.7	0.42	307	3322	3.75	115	0.35	0.29	5.11	175	17.6207	8.4	15.4	174	9	63	52	17
328	Male	96	34.84	6	2	1	1	0	0	0	0	0	0	0	0	0	0	0	0	0	0	0	1	0	1	1	0	84	14.1	176	1.77	13.4	0.33	595	922	4.76	105	0.33	1.41	11.29	340	8.00709	8.6	15	60	26	109	50	34
329	Female	55	23.08	15	2	1	1	1	1	0	0	0	0	0	1	0	0	1	0	0	0	0	1	0	1	0	0	108	7.8	29.9	2.95	23.4	7.28	381	49	4.42	117	0.35	1.45	18.24	185	12.5793	3	7	66	15	51	43	90
336	Male	82	27.27	14	3	1	1	1	1	0	0	0	0	0	0	0	0	0	0	0	0	0	1	1	1	0	0	114	8.3	277.6	1.29	19.6	0.11	403	288	3.75	94	0.28	1.19	17.35	445	14.5798	1.8	5	49	7	36	15	11
337	Female	57.8	23.53	14	2	0	0	0	0	0	0	0	0	0	0	0	0	1	0	0	0	0	1	0	1	0	0	31	3.4	36.8	6.54	7.2	0.22	379	2358	3.06	89	0.26	0.23	6.49	315	28.2174	3	5.4	49	14	20	10	29
338	Male	82.5	35.7	10	2	1	1	0	0	0	0	0	0	0	0	0	0	1	1	0	0	0	0	0	0	0	0	92	6.4	295.5	1.47	15.6	0.44	201	36	3.98	76	0.25	0.45	14.86	176	33.0222	7.6	8.8	57	22		11	34
341	Female	64.4	27.33	7	0	0	0	0	0	0	0	0	0	0	0	0	0	1	0	0	1	0	1	0	0	1	0	46	3.9	411.6	2.01	11.7	1.2	248	677	4.24	118	0.35	1.15	10.11	185	8.7913	3.2	5	129	31	25	18	48
343	Male	73	28.34	18	0	1	1	0	0	0	0	0	0	0	1	0	1	0	0	0	0	0	0	0	1	0	0	505	11.4	16.1	0.87	13.2	3.06	295	194	3.28	98	0.3	1.64	10.49	265	6.39634	2.9	5.9	91	10	50	60	13
347	Male	115	37.55	1	0	0	0	0	0	0	0	0	0	0	0	0	0	0	0	0	1	0	1	0	1	0	0	67	3	63.1	0.19	8	0.09	285	692	5.35	142	0.42	1.05	6.6	172	6.28571	2.4	5.9	66	30	46	28	22
348	Female	80	30.48	21	2	1	1	0	0	0	0	0	0	0	1	0	0	0	0	1	1	0	0	0	1	0	0	337	29.4	17.2	3.47	11.8	0.71	660	488	2.77	89	0.25	1.66	8.92	52	5.37349	43.4	86	134	38	57	64	123
349	Male	61	26.17	8	2	0	0	0	0	0	0	0	0	0	0	0	0	1	0	0	0	0	1	0	1	0	0	63	2.6	101.1	1.51	4.8	0.2	333	660	4.71	129	0.38	0.53	3.75	292	7.07547	6.3	9.7	123	52	40	24	60
350	Male	79.5	25.96	37	2	1	1	1	1	0	0	0	0	0	1	0	1	0	0	0	1	0	0	0	0	0	1	175	10.8	155.5	33.9	11.5	19.78	475	1508	3.13	91	0.27	0.6	10.25	46	17.0833	34.5	36.6	197	18	20	24	50
351	Female	37	16.44	31	0	0	1	1	0	1	0	0	0	0	1	0	0	0	0	0	0	0	0	0	0	0	1			34.3		21.2				3.15	88	0.3	4.61	16.14	270	3.50108	3.5	7.6	106	58			124
356	Female	54	24	12	3	1	0	1	1	0	0	0	0	0	0	0	0	1	0	0	0	0	1	0	0	0	0	59	4.5	115.1	1.05	6.2	0.19	530	950	4.33	118	0.35	1.01	4.91	269	4.86139	3.5	5.2	65	38	33	39	66
358	Female	102.8	37.29	6	0	0	0	0	0	0	0	0	0	0	0	0	0	0	0	0	0	0	0	0	0	0	0	57	2.6	26.8	2.34	12.7	0.17	309	5412	2.23	74	0.22	2.53	8.44	233	3.33597		28.9
362	Female	67	26.17	3	0	0	0	0	0	0	0	0	0	0	0	0	0	1	0	0	0	0	1	0	1	0	0	43	1.2	180.9	1.23	4.3	0.04	217	257	4.87	125	0.36	0.7	3.43	216	4.9	1.5	3.1	52	12	45	30	14
364	Male	122	35.65	11	2	1	0	0	0	0	0	0	0	0	0	0	0	1	0	0	1	0	1	0	1	1	0	58	5.4	196.2	3.22	11.5	0.1	610	528	5.01	134	0.41	0.74	10.12	334	13.6757	5.3	10.4	142	14	37	18	22
367	Male	94	33.45	8	3	1	1	0	0	0	0	0	0	0	1	0	0	0	0	0	0	0	1	0	0	0	0	113	6.7	194.7	0.71	3.9	1.27	547	1543	4.35	126	0.36	0.35	3.5	152	10	5.1	8.9	72	100	507	282	112
368	Male	69.7	23.29	14	0	1	1	1	1	0	0	0	0	0	0	0	0	1	0	0	1	0	0	0	0	0	0	89	6.7	102.5	0.38	8.8	0.3	310	400	5.06	140	0.4	1.08	6.82	141	6.31481	2.8	7.7	74	30	59	54	31
1	Female	66	31.83	10	0	1	0	0	0	0	0	0	0	0	0	0	0	1	1	1	0	0	1	0	0	1	0	61	5.9	124.2	0.58	7.6	0.52	359	1452	4.24	128	0.34	0.86	5.72	189	6.65116	6	10.9	44	23			44
37	Male	76	27.58	6	0	1	1	1	0	1	0	0	0	0	0	0	0	0	0	0	1	0	1	0	0	1	0	137	7.7	105.3	0.85	6.2	0.2	475	8000	4.27	132	0.38	1.16	4.12	203	3.55172	8.4	13.4	102	145	191	183	156
44	Male	65	22.76		2	0	1	0	0	0	0	0	0	0	0	0	0	1	0	0	0	1	1	0	1	0	0	108	7.2	195.7	0.62	13.1	0.88	554	1788	4.53	128	0.39	1.05	11.43	481	10.8857	12	15.1	111	84	61	22	100
48	Male	67	27.18	4	0	1	0	0	0	0	0	0	0	0	0	0	0	1	1	0	1	0	1	0	1	0	0	124	4.4	78.9	5.49	6.3	0.22	519	1795	6.14	115	0.36	0.83	4.55	355	5.48193	5.3	12.4	100	58	145	125	54
80	Male	79	24.62	5	2	0	0	0	0	0	0	0	0	0	0	0	0	1	1	0	1	0	1	0	1	0	0	119	4.7	155.9	0.85	5.3	0.54	437	2703	4.67	143	0.4	1.09	3.99	156	3.66055	5.8	10.2	53	59	45	45	68
87	Female	75	25.95	19	2	1	1	0	0	0	0	0	0	0	1	1	1	1	0	0	0	0	0	0	1	0	0	1057	26.5	155.5	1.59	8.1	5.05	263	1563	4.09	118	0.37	0.91	6.84	208	7.51648	3.2	4.5	168	26	123	103	35
98	Male	61	23.24	9	0	0	0	0	0	0	0	0	0	0	0	0	0	1	0	0	1	0	1	0	1	1	0	78	6.3	294	0.51	18.7	0.55	381	2403	5.49	117	0.36	0.3	17.27	321	57.5667	12.9	20	234	53	68	43	28
112	Male	67	23.74	4	0	0	0	0	0	0	0	0	0	0	0	0	0	1	0	0	1	0	1	0	1	1	0	74	4.3	68.8	0.85	7.4	0.12	783	1708	5.34	154	0.46	0.9	6.2	277	6.88889	3.6	8.9	123	55	76	69	62
130	Male	70	23.66	14	1	0	0	0	0	0	0	0	0	0	0	0	0	1	0	0	0	0	1	0	1	0	1	68	3.2	149.2	3.22	7.9	2.19	717	2628	4.89	144	0.43	0.72	6.3	300	8.75	2.6	6	60	33	59	68	47
220	Male	87.5	29.58		2	0	1	0	0	0	0	0	0	0	0	0	0	1	0	0	1	0	1	0	0	0	0	120	5	311.1	0.93	7.7	0.72	603	4085	4.54	134	0.38	0.72	6.78	135	9.41667	5.3	8.9	67	37	69	65	51
244	Female	60		9	2	0	1	0	0	0	0	0	0	0	0	0	0	1	0	0	0	0	1	0	1	0	0	46	1.9	42.8	1.73	8.4	0.14	512	62	4.1	96	0.31	1.49	6.24	604	4.18792	2.9	7.2	72	33	54	31	43
245	Female	50	21.08	14	0	0	0	0	0	0	0	0	0	0	0	0	0	1	0	0	1	0	1	0	0	1	0	57	4.7	156.9	3.6	15.3	0.15	444	1861	4.52	135	0.39	0.45	14.56	314	32.3556	9.1	15.4	84	20	40	32	55
251	Male	82	28.71	7	0	0	0	0	0	0	0	0	0	0	0	0	0	0	0	0	0	0	1	0	1	0	0	52	2	135.9	0.8	6.2	0.19	455	6896		130	42	1.07	4.59	210	4.28972	9.8	15.4	72	72	131	223	74
289	Male	81.6	29.97	1	2	0	0	0	0	0	0	0	0	0	0	0	0	1	0	0	1	0	1	0	0	1	0	134	5.2	168.4	1.35	10	1.27	490	1698	5.34	155	0.44	0.54	9.35	189	17.3148	2	5.4	98	68	277	368	53
309	Male	62.6	25.72	3	3	0	1	1	0	1	0	0	0	0	0	0	0	1	0	0	0	0	1	0	0	0	0	73	2.8	22.4	0.59	3.7	0.41	800	5738	5.24	154	0.42	0.46	2.98	167	6.47826	7.2	10.9	111	135	249	76	163
359	Female	70	29.14	5	0	0	1	0	0	0	0	0	0	0	0	0	0	0	0	0	1	0	1	0	1	0	0	74	3.8	61.2	0.83	4.6	0.08	370	1488	4.3	133	0.4	0.73	3.63	213	4.9726	4	8.5	62	25	135	141	28
361	Male	86	31.2	9	3	1	1	0	0	0	0	0	0	0	0	0	0	1	0	0	0	0	0	0	1	0	0	99	9.7	175.9	1.13	15.6	0.18	760	2731	4.12	115	0.34	1.42	13.8	280	9.71831	3.2	6.3	88	41	65	71	46
370	Male	74	30.38	6	2	0	0	1	0	0	0	0	0	1	0	0	0	0	0	0	0	0	0	0	1	0	0	57	1.4	73.6	0.39	11.2	0.11	519	410	4.03	124	0.36	1.08	8.44	273	7.81481	6.4	15.6	96	31	52	22	26
335	Female	45	20	13	2	0	0	0	0	0	0	0	0	0	0	0	0	1	1	0	1	0	1	0	1	0	0	37	4.1	120.1	24.36	11.4	36.68	814	221	4.05	68	0.24	0.39	10.76	171	27.5897	4.7	8	41	58	82	45	124
373	Male	98.5	28.62	13	0	1	1	0	0	0	0	0	0	0	1	0	1	0	1	0	0	0	0	0	0	0	0	888	24.3	129.5	0.94	5.9	17.81		810	3.31	99	0.29	0.54	4.94	216	9.14815
191	Female	70	26.03	6	2	1	0	0	0	0	0	0	0	0	0	0	0	0	0	0	0	0	1	0	1	0	0	72	3.9	108.5	0.9	5.4	0.13	400	2507	4.15	120	0.36	0.33	4.34	197	13.1515	1.5	3.4	61	28	75	124	49
221	Male	72.6	26.67	8	1	0	0	0	0	0	0	0	0	0	0	0	0	1	0	0	1	0	1	0	1	1	0	70	3.5	204.2	0.89	10.1	2.68	353	1264	4.91	147	0.41	0.8	8.96	195	11.2	4.4	9.1	214	31	80	61	28
3	Male	80	29.38	6	2	0	0	0	0	0	0	0	0	0	0	0	0	1	0	0	0	0	1	1	1	0	0	60	3.8	54.9	0.3	7.6	0.16	317	309	6.58	116	0.36	1.38	5.52	238	4	4.1	5.4	100	21	80	56	51
4	Male	128	44.29	18	1	0	0	0	0	0	0	0	0	0	0	0	0	0	0	0	0	0	0	0	0	0	1	71	4.8	80.2	3.28	7.3	0.34	463	769	5.81	110	0.36	0.54	6.44	265	11.9259	35.8	46.8	35	47	30	22	51
6	Male	91	29.71	2	1	1	0	0	0	0	0	0	0	0	0	0	0	1	0	0	0	0	1	1	1	0	1	107	7.5	346.3	35.2	8.6	2.69	533	636	3.93	111	0.34	0.45	7.82	209	17.3778	3.4	5.6	79	28	86	9	41
9	Male	82	28.86	33	2	1	1	1	0	1	0	0	0	0	0	0	0	1	0	0	0	0	1	0	1	0	0	565	13.2	325.7	0.45	6.5	8.75	443	3984	3.74	104	0.32	0.97	5.2	209	5.36082	3.5	5.9	67	25	53	73	50
10	Male	59.2	21.48	24	1	0	1	0	0	0	0	0	0	0	1	0	0	1	0	0	0	0	1	0	1	0	1	274	21.8	122.9	9.57	13.6	1.53	896	1144	3.02	91	0.28	0.47	12.69	153	27	30.9	30	220	44	787	1274	55
11	Male	74	25.01	24	2	1	0	1	1	0	0	0	0	0	0	0	0	1	0	0	0	0	1	0	1	0	0	151	7.8	344.2	0.77	16.1	1.62	393	1000	4.87	138	0.39	0.86	13.96	219	16.2326	15.6	22.3	204	41	38	26	46
12	Male	70	27.34	17	2	0	0	0	0	0	0	0	0	0	0	0	0	1	0	1	0	0	1	0	1	0	1	75	2.7	169	1.22	11	0.3	483	2074	3.91	117	0.33	1.26	9.46	218	7.50794	14.4	19.9	117	132	29	36	148
13	Male	70	28.04	18	1	1	0	0	0	0	0	0	0	0	0	0	0	1	0	0	0	0	1	0	1	0	1	107	11.7	118.2	1.31	15	2.78	398	1034	4.87	141	0.43	0.78	12.58	518	16.1282	2.9	7.7	96	52	81	34	60
15	Male	87.1	26.88	18	0	0	0	0	0	0	0	0	0	0	0	0	0	1	0	0	1	0	1	0	1	0	0	247	15.2	400.1	0.38	15.9	1.17	333	733	4.3	128	0.37	0.68	15.08	171	22.1765	7.2	11.4	190	38	28	16	28
16	Male	90	29.39	4	2	0	0	0	0	0	0	0	0	0	0	0	0	1	0	0	0	0	1	0	1	0	0	102	7.2	245	0.51	8.6	1.23	445	1400	4.94	138	0.41	1.67	6.4	297	3.83234	7.9	13.1	89	35	94	82	53
18	Male	108	36.93	12	3	0	0	1	1	0	0	0	0	0	0	0	0	1	0	0	1	0	1	0	0	0	0	61	3.9	84	0.48	7.1	0.14	338	436	4.73	135	0.4	1.48	4.09	243	2.76351	12.4	29.7	78	41	41	24	46
19	Male	87.7	29.3	2	0	0	0	0	0	0	0	0	0	0	0	0	0	1	0	0	1	0	1	0	0	1	0	67	3.2	99.4	0.88	9	0.29	734	1064	4.66	136	0.39	1.45	7.31	252	5.04138	4.6	9.7	89	43	38	24	49
21	Male	73.8	28.12	13	2	0	0	0	0	0	0	0	0	0	1	0	0	1	0	0	1	0	0	0	1	0	0	108	5.9	83.1	0.56	6.7	0.16	506	2124	5.39	140	0.42	0.81	5.54	139	6.83951	13.7	5.5	77	21	88	37	38
22	Male	73	23.84	22	1	0	0	0	0	0	0	0	0	0	0	0	0	1	0	0	0	0	1	0	1	1	1	83	6.7	145	2.18	12.2	0.51	591	5571	4.73	144	0.42	1.32	10.45	214	7.91667	9.4	12.9	131	63	199	440	67
23	Male	75	26.26	15	0	0	0	0	0	0	0	0	0	0	1	0	0	1	0	0	1	0	1	1	1	0	0	283	19.4	331.8	1.96	18.6	3.95	518	3497	5.57	164	0.46	0.37	17.97	249	48.5676	1.5	11	81	26	79	16	37
24	Male	75	29.3	2	0	0	1	0	0	0	0	0	0	0	0	0	0	1	1	0	1	0	1	0	1	0	0	78	3.8	46.1	0.52	8.2	0.1	283	980	5.13	141	0.41	1.43	6.02	240	4.20979	3.4	7.1	76	31	51	89	24
25	Male	82	29.76	2	0	0	0	0	0	0	0	0	0	0	0	0	0	1	0	0	1	0	1	0	1	0	0	87	5.8	100.3	0.77	12.7	0.35	326	506	5.1	143	0.42	1.04	10.35	129	9.95192	4.6	9.6	50	35	50	28	24
26	Male	74	27.18		3	0	0	0	0	0	0	0	0	0	0	0	0	1	0	0	1	0	0	0	0	0	0	71	3.2	90	0.6	10.3	0.11	598	3386	3.87	122	0.34	2.28	7.06	436	3.09649	9.8	21.3	76	67	108	127	49
29	Female	134	44.77	2	2	0	0	0	0	0	0	0	0	0	0	0	0	1	0	1	1	0	1	1	1	1	0	72	2.1	14.9	0.3	7.5	0.08	203	75	4.16	122	0.38	2.68	4.18	222	1.5597	2.1	5.8	93	47	38	35	32
30	Male	86	29.76	8	0	1	1	1	1	0	0	0	0	0	0	0	0	1	0	0	0	0	0	0	1	0	0	57	6.2	244.6	1.29	9	0.76	525	1653	5.74	164	0.47	1.38	7.28	149	5.27536	5.6	10.5	129	47	37	20	49
31	Male	68	24.68	7	2	1	0	0	0	0	0	0	0	0	0	0	0	1	0	0	1	0	1	0	1	1	0	84	5.3	161.7	0.58	5.3	0.26	349	879	4.2	133	0.37	0.89	3.82	265	4.29213	10.2	53	99	35	46	33	40
32	Male	78.5	27.16	29	1	1	1	0	0	0	0	0	0	0	1	0	1	1	0	0	0	0	1	0	1	0	1	309	13.4	665.4	11.24	6.7	100	228	835	5.5	167	0.49	0.51	5.96	49	11.6863	10.2	12.6	206	43	24	40	70
34	Male	106	33.83	6	0	0	0	0	0	0	0	0	0	0	0	0	0	1	0	0	1	0	1	0	1	0	0	74	2.9	149.6	0.56	8.6	0.1	386	1444	4.77	135	0.4	0.91	7.33	176	8.05495	3.4	7.3	46	22	79	40	30
35	Male	82	28.37	9	0	0	1	0	0	0	0	0	0	0	0	0	0	1	0	0	1	1	1	1	1	0	0	107	8	142.8	23.9	28.7	0.9	710	142	5.75	149	0.44	2.14	24.59	172	11.4907	5.6	43.3	195	72	47	45	65
39	Male	64	23.8	6	2	0	0	0	0	0	0	0	0	0	0	0	0	1	0	0	0	0	1	1	1	0	0	69	4.7	119.1	3.18	2.8	0.52	520	1850	5.66	162	0.47	0.34	2.38	103	7	3.6	6.7	164	65	56		233
40	Male	74.8	31.54	6	2	0	0	0	0	0	0	0	0	0	0	0	0	1	0	0	0	0	0	0	1	0	0	72	2.2	193.9	1.12	7.5	0.29	426	1781	4.67	127	0.38	0.77	6.61	177	8.58442	4.2	17	60	45	78	95	39
42	Male	70.2	24.9	5	0	0	0	0	0	0	0	0	0	0	0	0	0	1	0	0	1	0	1	0	1	1	0	89	5	58	0.32	12	0.38	255	303	5.5	155	0.45	1.69	9.68	209	5.72781	3.8	9.4	84	76	112	46	54
43	Male	91	33.83	9	2	0	1	0	0	0	0	0	0	0	0	0	0	1	1	0	0	0	1	0	1	0	0	74	7	39	0.61	5.9	0.09	349	1690	5.36	157	0.45	1.81	3.47	232	1.91713	3	6.5	68	34	78	25	32
45	Male	76	24.82	3	1	0	1	0	0	0	0	0	0	0	0	0	0	1	0	0	0	0	1	0	1	0	0	77	2.9	29.6	2.14	10.3	0.23	598	2298	5.07	147	0.42	1.03	8.35	361	8.1068	7.4	16.4	88	118	65	54	92
46	Male	65	23.31	6	2	1	0	0	0	0	0	0	0	0	0	0	0	1	0	0	0	0	1	1	0	0	0	34	4	109.1	0.51	4.8	0.12	453	1830	5.16	156	0.44	1.22	3.16	390	2.59016	6.5	17.3	99	47			37
47	Male	72	29.59	10	2	1	1	0	0	0	0	0	0	0	0	0	0	1	1	0	0	0	1	1	1	0	0	85	4.4	182.7	0.8	8.5	0.74	550	754	4.73	126	0.36	0.77	7.26	205	9.42857	6.7	15.3	67	25	53	26	46
49	Male	70	27.34	20	2	1	1	0	0	0	0	0	0	0	0	0	0	1	0	0	0	0	0	0	1	0	1	80	2.8	157.8	3.27	8.5	0.59	423	272	4.03	106	0.32	1.43	6.37	204	4.45455	3.9	7.3	60	26	52	20	42
50	Male	70	18.41	13	0	0	0	0	0	0	0	0	0	0	0	0	0	1	0	0	1	0	0	0	0	0	0	85	4.4	46.6	0.45	7.4	0.53	447	905	5.85	157	0.46	1.42	5.5	134	3.87324	2	4.7	67	37	111	136	62
51	Male	89	29.74	3	0	0	0	0	0	0	0	0	0	0	0	0	0	1	0	0	1	0	1	0	1	0	0	81	3.4	95.5	0.55	8.8	0.07	423	296	4.15	116	0.35	1.32	6.79	301	5.14394	3.3	9	47	22	65	44	29
52	Male	67	23.88	23	2	1	0	1	1	0	0	0	0	0	1	1	1	1	0	0	1	0	1	1	1	1	0	714	17.4	13.5	0.78	2.8	1.07	394	3812	3.12	93	0.27	0.58	1.92	79	3.31034	4	5.8	81	23	148	159	41
54	Female	83	32.42	12	2	0	0	0	0	0	0	0	0	0	0	0	0	0	0	0	0	0	0	0	1	0	1	58	3.1	57.8	1.61	3.2	0.21	429	113	4.44	94	0.31	0.69	2.44	285	3.53623	1.5	3	42	20	60	21	43
55	Male	62	23.34	4	2	0	0	0	0	0	0	0	0	0	0	0	0	1	0	0	0	0	1	0	1	0	0	63	4.3	174.7	1.1	10.9	0.24	444	929	4.51	130	0.38	1.18	9.11	285	7.72034	8.1	14.5	130	45			39
56	Male	80	24.15	3.1	3	0	0	0	0	0	0	0	0	0	0	0	0	1	0	0	0	0	1	0	1	1	0	85	4.2	37.6	0.74	8.1	0.1	280	800	4.38	133	0.37	1.05	5.18	306	4.93333				73			40
57	Male	65	25.39	18	1	0	0	0	0	0	0	0	0	0	0	0	0	1	0	0	0	0	1	0	1	0	1	52	1.9	13.3	3.98	8	0.04	370	650	4.69	131	0.38	1.34	5.66	242	4.22388	3.8	8.4	82	12	86	70	17
58	Male	78	26.99	8	2	1	0	0	0	0	0	0	0	0	0	0	0	0	0	0	1	0	1	0	1	0	0	57	3.2	7.4	2.08	5.9	0.07	411	2928	5.16	158	0.44	1.24	3.99	406	3.21774	9.9	21.9	101	140	82	89	106
59	Male	87	31.57	4	0	0	0	0	0	0	0	0	0	0	0	0	0	1	0	0	0	0	1	0	1	0	0	96	3.1	65.7	0.42	6.9	0.16	328	344	5.16	146	0.44	0.84	4.79	116	5.70238	3.7	8.3	37	34	38	40	54
60	Female	65	23.88	12	0	1	1	0	0	0	0	0	0	0	0	0	0	1	0	1	0	0	1	0	1	0	0	54	2.7	223.1	1.48	13	0.13	167	259	3.72	100	0.29	2.37	9.15	450	3.86076	4.5	9.2	96	14	191	34	11
61	Male	100	37.18	14	0	1	0	0	0	0	0	0	0	0	0	0	0	1	0	0	0	0	1	0	1	0	0	76	8.3	236.3	0.65	11.8	0.59	314	614	5.02	120	0.37	1.35	9.38	522	6.94815	2.6	6.4	73	28	21	13	29
62	Male	74	25.61	9	0	1	1	0	0	0	0	0	0	0	0	0	0	1	0	0	1	0	1	0	1	1	0	85	6.8	230.7	2.92	7.1	0.25	468	2436	5.05	131	0.38	0.42	6.25	230	14.881	5.8	13.7	62	27	105	112	41
63	Male	65	23.03	18	0	1	1	1	1	0	0	0	0	0	0	0	0	1	0	0	0	0	1	1	1	0	0	77	5.8	160.9	1.02	6.3	0.08	329	496	4.73	126	0.37	0.9	4.03	307	4.47778	4.1	9.5	62	38	76	64	41
65	Male	71	26.08	11	0	1	0	0	0	0	0	0	0	0	0	0	0	0	0	0	1	0	1	0	1	0	0	88	11	57.1	0.39	6	0.12	435	1145	5.2	135	0.41	2.19	3.42	105	1.56164	2.2	3.9	68	21	33	31	39
66	Male	58	20.07	3	2	0	0	0	0	0	0	0	0	0	0	0	0	1	0	0	0	0	1	0	1	0	0	78	5	157.7	1.41	8	0.54	723	1450	4.8	136	0.39	0.89	6.53	454	7.33708	4	8.1	84	65	122	88	70
67	Male	68.2	22.53	9	0	1	1	0	0	0	0	0	0	0	0	0	0	1	0	0	0	0	1	0	1	0	0	85	5.8	141.6	0.43	5.7	0.15	315	544	3.9	111	0.32	0.75	4.62	345	6.16	3.9	9.2	39	18	61	70	33
68	Male	75	25.35	18	2	1	0	0	0	0	0	0	0	0	0	0	0	1	0	0	1	0	1	1	1	1	0	89	5.9	233.8	32.2	14.1	2.55	1360	6114	4.82	138	0.4	1.6	11.61	176	7.25625	11.9	9.2	108	77	58	61	80
71	Male	75	27.89	24	1	0	0	0	0	0	0	0	0	0	0	0	0	1	0	0	1	0	1	0	1	0	1	78	4.7	118.5	1.23	5.1	0.19	679	656	4.76	124	0.37	0.52	4.29	231	8.25	8.2	12.5	67	17	48	49	72
72	Male	75	29.3	12	2	1	1	0	0	0	0	0	0	0	0	0	0	0	0	0	0	0	0	0	0	0	0	70	3.7	162.9	6.39	10.8	0.59	194	860	3.11	83	0.24	1.09	8.14	534	7.46789	6.5	11.6	164	32	205	192	20
74	Male	90	31.89	5	2	0	0	0	0	0	0	0	0	0	0	0	0	1	0	0	1	0	1	0	1	1	0	72	4.4	184.2	1.64	6.4	0.87	466	823	4.51	123	0.35	1.07	4.69	261	4.38318	3.2	6.3	139	36	69	27	50
75	Male	84	31.23	8	2	1	0	0	0	0	0	0	0	0	0	0	0	1	0	0	0	0	0	0	1	0	1	66	3.7	141.6	0.88	7.9	0.3	277	572	4.69	130	42	0.98	5.96	198	6.08163	3.4	6.6	62	22	41	27	20
76	Male	74	25.01	4	0	1	0	0	0	0	0	0	0	0	0	0	0	1	0	0	1	0	0	0	1	0	0	100	3.8	132.1	0.73	7.7	0.5	741	1253	4.85	130	0.39	1.55	5.48	149	3.53548	5.5	9.6	82	61	61	163	67
77	Male	78	25.47	6	0	0	0	0	0	0	0	0	0	0	0	0	0	1	0	0	1	0	1	0	1	0	0	56	4	346.2	0.74	18.8	2.21	263	614	4.78	138	0.41	1.07	17.24	201	16.1121	4.9	10.3	125	14	15	18	16
78	Male	160	250	13	2	1	0	0	0	0	0	0	0	0	0	0	0	1	0	0	1	0	1	1	1	0	0	64	3.7	154.3	4.04	6.3	0.33	784	1914	4.65	133	0.38	1.15	4.87	211	4.23478	1.5	3.5	38	12	76	50	26
79	Male	81	25	6	0	0	0	0	0	0	0	0	0	0	0	0	0	1	0	0	0	0	1	0	1	0	0	64	5.6	36.2	0.38	9.9	0.1	587	2330	4.77	137	0.39	1.11	8.23	192	7.41441	4.1	8.5	140	70	48	31	63
81	Male	59	21.16	6	2	0	0	0	0	0	0	0	0	0	0	0	0	1	0	0	0	0	1	0	1	0	1	56	3.2	161.6	1.41	8.2	0.2	620	810	3.95	134	0.35	0.66	7.32	74	11.0909	4.9	7.1	50	26	85	60	36
82	Male	73	29.62	4	0	0	0	0	0	0	0	0	0	0	0	0	0	1	0	0	0	0	1	0	1	0	0	85	6	134.9	0.74	12.3	0.27	398	1165	5.93	172	0.49	0.81	11.02	161	13.6049	7.7	18.3	88	49	77	39	44
83	Male	75	31.62	3	0	0	1	0	0	0	0	0	0	0	0	0	0	1	0	0	1	0	1	0	1	1	0	100	8.3	21.6	0.32	6.3	0.05	256	570	5.2	137	0.42	1.55	3.93	288	2.53548	3.1	8.3	60	41	47	42	25
84	Male	79	26.09	2	0	0	1	0	0	0	0	0	0	0	0	0	0	1	0	1	1	0	0	0	1	0	0	75	2.5	52.5	1.17	6.4	0.07	296	1143	5.59	169	0.48	0.84	4.79	254	5.70238	2.7	6.7	58	31	53	41	36
85	Male	86	25.4	3	2	1	1	0	0	0	0	0	0	0	0	0	0	1	0	0	0	0	1	0	1	0	0	80	7	74.6	0.91	6.1	0.11	355	1076	4.59	130	0.39	0.94	4.31	195	4.58511	4.4	9.7	66	37	139	42	53
86	Male	140	45.71	27	1	1	0	0	0	0	0	0	0	0	0	0	0	1	0	0	0	0	1	0	1	0	1	201	8.5	32.7	0.9	7.9	1.63	512	4052	3.72	104	0.34	1.44	5.91	287	4.10417	10.1	14.2	106	42	116	30	67
88	Male	93	29.35	10	2	0	0	0	0	0	0	0	0	0	0	0	0	1	0	0	0	0	1	0	1	0	0	185	5.3	207.7	0.24	10.3	1.16	472	1789	5.31	136	0.42	1.12	8.85	278	7.90179	7.7	12.4	42	44	250	97	53
89	Male	113	37.76	3	1	0	0	0	0	0	0	0	0	0	0	0	0	0	0	0	1	0	1	0	0	0	0	85	5.9	144.4	0.39	8.9	0.24	270	300	4.47	118	0.36	1.21	7.26	218	6	1.5	6.1	53	25	50	25	32
91	Male	67	26.84	6	1	0	0	0	0	0	0	0	0	0	0	0	0	1	0	0	1	0	1	1	1	0	0	90	3.3	60.3	0.3	4.9	0.4	489	941	4.17	121	0.36	0.91	3.71	430	4.07692	5.9	12.2	63	48	109	72	43
92	Male	64.2	29.41	19	2	0	0	0	0	0	0	0	0	0	0	0	0	1	0	0	0	0	1	0	1	0	1	153	10.7	191.4	1.37	10	1.08	1082	2796	3.16	98	0.28	0.73	9.04	308	12.3836	7.7	12.9	59	26	481	1175	76
93	Male	70.7	26.99	24	1	1	0	0	0	0	0	0	0	0	0	0	0	1	1	0	0	0	1	1	1	0	1	132	10.3	66.1	2.05	9.9	0.8	840	2296	3.89	115	0.36	0.7	8.95	202	12.7857	19.6	52	128	297	76	137	150
95	Male	76	29.69	9	0	0	0	0	0	0	0	0	0	0	0	0	0	1	0	0	1	0	1	0	1	1	0	69	4.4	88.7	0.8	6.7	0.31	678	372	4.41	129	0.38	0.95	5.43	119	5.71579	4	9.4	84	24	59	47	42
96	Male	70	24.22	11	0	0	0	0	0	0	0	0	0	0	0	0	0	1	0	1	0	0	1	0	1	0	0	130	9.5	175.5	0.8	5.7	0.19	471	1647	4.83	157	0.45	0.94	4.28	159	4.55319	4.9	9	74	29	44	68	54
97	Male	105	37.65	7	2	0	0	0	0	0	0	0	0	0	0	0	0	1	0	0	0	0	1	1	0	1	0	78	5.3	224.8	0.28	11.1	1.14	417	701	7.1	152	0.48	1.08	9.65	199	8.93519	5.6	10.3	53	31	35	16	34
99	Male	132	44.62	2	0	1	1	0	0	0	0	0	0	0	0	0	0	1	0	0	1	0	1	0	1	0	0	159	11.9	129.1	0.58	8.6	0.29	422	2753	4.75	134	0.41	0.91	7.11	238	7.81319	1.5	8.1	74	48	55	61	47
100	Male	68	41.5	22	2	1	0	1	1	0	0	0	0	0	0	0	0	1	0	0	0	0	1	0	1	0	1	73	6.1	11.9	0.87	8.5	0.07	247	37	6.11	155	0.5	1.58	5.77	251	3.6519	4.8	11.6	94	173	132	148	62
101	Male	81	29.98	25	0	0	0	0	0	0	0	0	0	0	0	0	0	1	0	1	0	0	1	0	1	1	0	89	5.8	142.6	1.19	15.8	0.27	318	1071	4.68	130	0.39	1.4	13.11	230	9.36429	5.4	14.5	94	42	58	38	31
102	Male	68	195.35	2	3	0	0	0	0	0	0	0	0	0	0	0	0	1	0	0	1	0	1	0	0	0	0	91	2.8	63.5	0.59	5	1.66	509	647	5.27	134	0.41	0.71	3.93	115	5.53521	5.8	10.9	68	44	77	63	56
103	Male	101	37.1	1	0	1	0	0	0	0	0	0	0	0	0	0	0	0	0	0	1	0	1	0	1	1	0	72	6.7	31.7	0.37	4.2	0.18	229	2953	4.68	135	0.37	1.09	2.82	153	2.58716	2.8	5.3	63	32	27	39	30
104	Male	105	34.29	28	2	1	0	0	0	0	0	0	0	0	0	0	0	1	0	0	0	0	1	0	1	0	1	157	12.4	153.3	1.82	12.3	0.5	1101	1963	5.51	140	0.43	2.08	9.08	247	4.36538	2.7	4.1	132	33	54	27	101
106	Male	83	28.06	13	0	0	1	0	0	0	0	0	0	0	0	0	0	1	0	0	1	0	1	0	1	1	0	90	7	34.2	1.17	3.5	0.54	315	1118	4.94	148	0.41	0.39	2.92	157	7.48718	4.5	9.7	70	29	83	91	42
108	Male	70	25.4	8	0	1	0	0	0	0	0	0	0	0	0	0	0	1	0	0	1	0	1	0	1	1	0	69	9.1	281.2	1.08	10.2	1.14	529	1362	5.25	158	0.45	0.56	9.2	233	16.4286	5.6	11.9	83	38	42	32	44
109	Male	56	21.08	4	0	0	0	0	0	0	0	0	0	0	0	0	0	1	0	0	1	0	1	0	1	0	0	87	2.8	288.8	35.2	11.9	0.52	617	1353	4.62	139	0.4	1.25	9.94	267	7.952	18.1	24.2	153	47	63	38	39
110	Male	70.9	273.44	10	0	1	1	0	0	0	0	0	0	0	0	0	0	1	0	0	1	0	0	0	1	0	0	81	2.4	307.4	0.48	12.4	1.25	422	505	4.48	122	0.35	1.34	10.86	261	8.10448	9.2	11.3	117	30	49	28	40
111	Male	73	27.48	8	2	0	0	0	0	0	0	0	0	0	0	0	0	1	0	0	0	0	1	0	1	0	1	74	4.5	231	0.63	8.7	0.18	480	691	4.63	131	0.38	0.7	7.82	254	11.1714	4	5.4	93	29	54	38	29
113	Male	101	33.56	19	3	1	1	0	0	0	0	0	0	0	1	0	0	0	0	0	0	0	1	0	0	0	0	156	14.9	75.4	0.59	7.9	0.54	402	592	4.88	134	0.38	0.84	5.98	144	7.11905	6.1	6.9	67	14	189	285	47
115	Male	66	21.55	6	2	1	0	0	0	0	0	0	0	0	0	0	0	1	0	0	0	0	1	0	1	0	0	94	8.3	114.2	2.25	18.2	0.23	296	167	4.6	134	0.4	2.29	14.42	353	6.29694	3.3	6.8	76	27		39	21
117	Male	60	26.31	4	0	1	1	0	0	0	0	0	0	0	0	0	0	1	0	0	1	0	1	0	1	1	0	93	5	348	0.9	14.2	1.44	402	1063	4.4	128	0.39	1.53	12.03	178	7.86275	4.2	12.7	55	30	52	29	57
118	Male	82.5	23.34	7	0	0	0	0	0	0	0	0	0	0	0	0	0	1	0	0	1	0	1	0	1	1	0	78	3.1	133.9	0.87	8.1	0.23	443	1074	4.73	134	0.38	0.67	6.66	201	9.9403	11.4	17.2	98	69	120	136	74
119	Male	83	28.72	5	2	1	1	0	0	0	0	0	0	0	0	0	0	1	0	0	1	0	1	0	1	1	0	94	4.9	143.2	0.44	10	0.14	475	952	5.06	145	0.43	1.58	7.93	186	5.01899	5	8.3	137	39	67	35	53
120	Male	73	25.26	7	0	0	0	0	0	0	0	0	0	0	0	0	0	0	0	0	0	0	0	0	1	0	0	61	4.9	93.7	0.63	8.7	0.25	497	1110	4.35	127	0.37	1.46	6.85	324	4.69178	4.8	9	56	34	77	119	41
121	Male	71	24.86	2	0	0	0	0	0	0	0	0	0	0	0	0	0	1	0	0	1	0	1	0	1	1	0	107	3.5	33.3	0.43	6.4	0.24	394	1189	4.83	137	0.4	0.8	5.31	206	6.6375	2.8	7.1	37	26	44	53	30
122	Female	109	37.72	9	0	0	0	0	0	0	0	0	0	0	0	0	0	1	0	0	1	0	1	0	1	1	0	67	2.4	41.2	0.49	5.6	0.49	389	552	4.47	115	0.36	1.18	4.29	173	3.63559	1.8	3.7	60	49	51	42	60
123	Male	72	26.45	14	0	1	1	0	0	0	0	0	0	0	0	0	0	1	0	0	0	0	1	0	1	0	0	59	3.2	88.6	0.31	6.4	0.18	308	1428	5.54	114	0.35	1.16	4.78	212	4.12069	8	14.9	56	46	70	63	48
125	Male	105	34.29	8	0	0	0	0	0	0	0	0	0	0	0	0	0	1	0	0	1	0	1	0	1	1	0	78	6.6	119.4	0.54	7.4	0.29	692	2788	5.7	162	0.47	0.62	6.42	188	10.3548	14.3	8	70	56	55	41	86
126	Male	79	28.33	9	0	0	0	0	0	0	0	0	0	0	0	0	0	1	0	0	1	0	1	0	1	0	0	62	6.1	24.5	1.13	5.7	0.25	580	7842	4.99	151	0.44	0.87	4.39	189	5.04598	4.3	9.5	70	83	117	100	97
127	Male	74	27.18	9	0	0	1	1	1	0	0	0	0	0	1	0	0	1	0	0	1	0	1	0	1	1	0	133	6.9	100.4	1.03	7.2	2.09	459	1065	4.68	138	0.39	1.57	5.19	150	3.30573	8	11.4	53	40	172	226	60
128	Male	74	25.61	9	0	1	1	0	0	0	0	0	0	0	0	0	0	1	0	0	1	0	1	0	1	1	0	100	4.4	230.1	1.32	5.6	0.18	420	687	3.72	101	0.29	0.34	4.71	122	13.8529	3.3	5.1	43	23	83	79	43
129	Male	100	30.86	9	0	0	1	0	0	0	0	0	0	0	0	0	0	1	0	0	1	0	1	0	1	1	0	119	8.9	168.4	0.46	7	0.56	510	8000	5.66	158	0.48	1.14	5.3	112	4.64912	7.3	11.7	332	169	74	55	273
132	Male	72	29.59	3	2	0	0	0	0	0	0	0	0	0	0	0	0	1	0	0	1	0	1	0	1	1	0	75	7.9	156	0.6	10.4	0.76	509	486	4.65	135	0.39	1.1	8.37	375	7.60909	6.7	13.3	81	14	59	26	24
134	Male	70	25.71	25	2	0	0	1	0	0	1	0	0	0	0	0	0	1	0	0	1	0	1	0	1	0	1	137	6.2	380.6	1.95	9.5	26.72	564	1041		140	42	0.39	8.89	156	22.7949	5.4	10.4	67	37	61	24	85
135	Male	117	39.55	4	0	0	0	0	0	0	0	0	0	0	0	0	0	1	0	0	1	0	1	0	0	0	0	109	4.4	40	0.24	5.7	0.16	446	1133	5.1	149	0.42	2.13	3.02	166	1.41784	3.3	6.3	87	55	65	39	84
136	Male	71	24.57	6	3	0	0	0	0	0	0	0	0	0	0	0	0	1	0	0	0	0	1	0	0	1	0	61	4.3	169.4	2.43	7.7	0.61	610	1531	4.26	116	0.34	0.33	6.79	210	20.5758	4.4	8	76	41	27	12	53
138	Male	103	40.23	22	2	0	0	0	0	0	0	0	0	0	0	0	0	0	0	0	0	0	0	0	1	0	1	49	4.6	282.4	2.15	17.2	0.22	675	967	4.54	124	0.37	0.78	15.64	257	20.0513	7	9.8	100	23	19	15	23
139	Male	70	27.34	18	2	0	0	0	0	0	0	0	0	0	0	0	0	1	0	0	1	0	1	0	1	0	0	94	4.3	183.1	13.89	6.6	0.57	761	2734	4.45	122	0.37	1.06	5	234	4.71698	6.7	9.7	121	74	164	120	102
140	Male	66.4	25.3	2	0	0	0	0	0	0	0	0	0	0	0	0	0	1	0	0	1	0	1	0	1	1	0	75	3.5	40.8	0.8	4.8	0.08	409	872	4.81	132	0.37	0.67	4.03	140	6.01493	5.2	10.2	45	27	89	93	29
141	Male	74	25.91	1	0	0	0	0	0	0	0	0	0	0	0	0	0	1	0	0	1	0	1	0	1	0	0	61	5.1	143.8	0.22	8.5	0.26	269	463	4.43	133	0.38	0.84	6.98	217	8.30952	5	11.8	58	27	43	33	31
142	Male	100	35.43	18	2	0	0	0	0	0	0	0	0	0	0	0	0	1	0	0	0	0	1	0	1	0	1	70	3.9	289.3	1.49	8.4	3.13	904	2059	4.96	154	0.45	1.05	7.28	181	6.93333	12.1	15.3	60	25	75	69	54
143	Male	80	27.68	10	2	1	1	0	0	0	0	0	0	0	0	0	0	1	0	1	0	0	0	0	1	0	0	85	4.1	128.9	1.75	11.5	0.26	329	563	3.98	119	0.34	1.22	9.89	219	8.10656	4.6	8.1	54	19	62	39	30
145	Male	105.2	38.64	10	0	0	1	1	1	0	0	0	0	0	0	0	0	1	0	0	1	0	1	1	1	0	0	106	5.9	143.6	1.18	7.4	0.48	690	3231	3.76	115	0.31	0.49	6.35	93	12.9592	5.6	14.7	37	47	109	98	95
148	Male	72	25.67	9	0	1	0	0	0	0	0	0	0	0	0	0	0	1	0	0	1	0	1	0	1	1	0	74	4.8	74.9	0.4	5.2	0.15	542	1322	4.7	131	0.37	1.09	3.78	138	3.46789	3.5	6.6	72	36	55	60	46
149	Male	119	45.34	7	3	1	1	0	0	0	0	0	0	0	0	0	0	1	0	0	1	0	1	0	0	0	0	74	5.8	178.9	1.72	9.8	0.48	410	810	4.17	104	0.32	0.84	8.84	240	10.5238	6.3	9.3	62	27	29	21	47
150	Male	72		8	3	0	0	0	0	0	0	0	0	0	0	0	0	1	0	0	1	0	1	0	1	1	0	100	6	178.5	9.11	7.3	1.88	621	2053	5.45	101	0.31	0.4	6.51	383	16.275	11.4	9.1	79	23	83	50	33
152	Male	82	27.4	10	2	0	0	0	0	0	0	0	0	0	0	0	0	0	0	0	0	0	0	0	1	0	0	61	7.6	106.3	1.5	6.3	0.07	488	852	4.61	135	0.39	0.96	4.79	273	4.98958	2.1	7	50	55	87	74	44
153	Male	160	250	17	2	1	0	0	0	0	0	0	0	0	0	0	0	1	0	0	0	0	1	1	1	0	0	84	7.9	318.2	1.2	24.6	6.72	655	1821	4.55	125	0.38	1.58	20.66	276	13.0759	18.4	19.8	159	147	157	242	157
156	Male	87	28.41	1	0	0	0	0	0	0	0	0	0	0	0	0	0	1	0	0	1	0	1	0	1	1	0	81	2.1	25.2	0.37	5.8	0.17	394	1069	5.28	156	0.44	0.85	4.45	133	5.23529	6.1	12.4	90	266	75	50	172
159	Male	74.1	26.89	6	0	0	1	0	0	0	0	0	0	0	1	0	0	1	0	0	0	0	1	1	1	0	0	140	9.3	88.7	1.14	4.5	1.32	668	1420	4.13	116	0.36	0.5	3.82	196	7.64	3.1	6.5	114	55	67	20	65
160	Male	73	26.18	6	0	1	0	0	0	0	0	0	0	0	0	0	0	0	0	0	0	0	0	0	1	0	0	81	3.4	63.3	0.87	6.4	0.06	397	520	5.18	132	0.38	0.94	4.46	236	4.74468	5.5	8.2	80	56	29	33	29
162	Male	80	26.12	3	3	1	0	0	0	0	0	0	0	0	0	0	0	1	0	0	1	0	1	0	0	1	0	78	3.3	169.8	0.46	6.2	0.28	463	1590	4.83	139	0.38	1.42	4.59	179	3.23239	3.1	5.4	60	14	48	24	41
163	Male	68	24.09	3	0	0	1	0	0	0	0	0	0	0	0	0	0	1	0	0	1	0	1	0	0	1	0	75	3.6	192.9	0.49	5.3	0.09	432	1084	4.59	135	0.38	1.26	3.65	210	2.89683	8.8	15.2	230	162	57	70	42
164	Male	68	24.68	3	0	0	0	0	0	0	0	0	0	0	0	0	0	1	0	0	1	0	1	0	1	1	0	78	3.1	55.4	2.51	11.8	0.23	1820	3843	3.75	112	0.32	1.39	8.58	396	6.17266	11.5	37.3	166	128	84	81	140
165	Male	71.3	26.19	21	2	1	1	0	0	0	0	0	0	0	1	0	0	1	0	0	0	0	1	0	1	0	1	134	13.2	144.1	6.16	14.6	3.53	631	1108	3.83	108	0.34	0.6	12.81	234	21.35	12.2	13.4	115	22	157	147	29
166	Male	83	32.42	6	2	0	0	0	0	0	0	0	0	0	0	0	0	0	0	0	0	0	1	0	1	0	1	91	3.8	182	3.96	17.8	3.59	991	1186	4.4	127	0.37	1.17	15.74	233	13.453	5.1	8.1	96	53	56	45	66
167	Male	96	35.26	11	2	0	1	0	0	0	0	0	0	0	0	0	0	1	0	0	1	0	1	0	1	1	0	102	6.3	104.7	0.6	8.9	0.2	375	830	5.24	147	0.43	1.03	7.16	235	6.95146	3.1	6.4	94	64	61	42	96
168	Male	71.9	28.09	4	2	0	0	0	0	0	0	0	0	0	0	0	0	1	0	0	0	0	1	0	0	0	1	53	5	261.1	1.19	5.8	0.22	345	3889	3.41	108	0.31	0.32	5.21	448	16.2812	10.1	14.7	180	52	258	188	41
169	Male	71	25.16	3	0	1	1	0	0	0	0	0	0	0	0	0	0	1	0	0	1	0	1	0	1	1	0	73	5.9	134	0.38	7	0.13	286	580	5.46	154	0.44	0.71	4.92	154	6.92958	5.3	10.3	230	20	62	51	25
175	Male	103	31.79	3	0	1	1	0	0	0	0	0	0	0	0	0	0	0	0	0	1	0	1	0	0	0	0	76	6.7	87.1	1.01	9	0.16	355	309	5.88	144	0.45	1.16	7.01	274	6.0431	6.6	13.5	40	44	39	39	47
176	Male	85	28.73	3	0	0	1	0	0	0	0	0	0	0	0	0	0	1	0	0	1	0	1	0	1	1	0	86	3.4	133.7	0.2	5	0.11	378	197	4.86	114	0.35	0.82	4	211	4.87805	3.6	6.2	93	47	52	53	70
177	Male	95	31.02	5	2	1	1	0	0	0	0	0	0	0	0	0	0	1	0	0	1	0	1	0	1	1	0	84	5.5	204.7	0.82	7.3	0.19	284	809	4.12	110	0.33	0.84	5.45	308	6.4881	9	12.7	130	77	53	36	52
178	Male	68	24.38	4	0	0	0	0	0	0	0	0	0	0	0	0	0	1	0	0	0	0	0	0	1	0	0	73	3.8	157	1.02	7.3	0.15	376	880	5.85	108	0.33	0.91	5.87	143	6.45055	8.8	17.4	76	34	65	49	38
179	Male	72	26.77	11	0	1	1	0	0	0	0	0	0	0	0	0	0	0	0	0	0	0	1	0	0	0	0	118	6.3	255.2	0.56	8.6	1.03	473	496	4.14	119	0.35	0.75	7.46	172	9.94667	4.6	8.4	78	22	88	164	35
180	Male	67	24.61	5	0	0	0	0	0	0	0	0	0	0	0	0	0	1	0	0	1	0	1	0	1	1	0	80	2.4	166.6	0.37	12	0.22	562	322	5.59	137	0.41	1.57	9.82	220	6.25478	5.5	10.8	83	46	55	40	83
181	Male	64	22.95	1	0	0	0	0	0	0	0	0	0	0	0	0	0	1	0	0	1	0	1	0	1	1	0	100	3.6	30.6	0.28	4.5	0.11	592	1815	5.31	147	0.43	2.05	1.9	196	0.926829	6.5	14.6	55	14	53	54	42
182	Male	80	30.48	15	2	0	0	0	0	0	0	0	0	0	0	0	0	0	0	0	0	0	0	0	1	0	1	74	6	227.7	3.08	19.5	0.63	640	1541	4.61	135	0.4	1.32	17.58	217	13.3182	23.5	25.2	321	117	167	54	34
184	Male	67	24.8	8	0	1	0	0	0	0	0	0	0	0	0	0	0	1	0	0	1	0	1	0	1	1	0	84	2.7	14.9	0.57	3.8	0.11	297	736	4.91	141	0.4	1.38	2.1	126	1.52174	5.3	11.9	51	19	62	56	37
185	Male	71	25.92	2	0	0	0	0	0	0	0	0	0	0	0	0	0	1	0	0	1	0	1	0	1	1	0	77	5.7	67.7	2.13	3.1	0.05	606	1455	5.46	126	0.38	0.44	2.55	394	5.79545	4.3	6.6	114	56	48	57	76
186	Male	75	23.15	5	2	0	1	0	0	0	0	0	0	0	0	0	0	1	0	0	1	0	1	0	1	1	0	70	4.7	85.1	0.46	10.4	0.14	471	2338	4.98	148	0.42	1.65	8.03	296	4.86667	2.3	7	56	26	50	39	39
187	Male	83	25.9	7	0	0	1	0	0	0	0	0	0	0	0	0	0	1	0	0	1	0	1	0	1	1	0	65	3.7	90.4	1.15	6.1	0.14	363	2037	4.96	150	0.41	0.9	4.4	252	4.88889	7.1	15.3	41	53	98	92	57
192	Male	98	30.25	6	0	0	0	0	0	0	0	0	0	0	0	0	0	1	0	0	1	0	1	0	1	1	0	91	5.6	322.1	0.79	10.8	0.3	607	1854	4.7	131	0.4	0.79	9.43	186	11.9367	5.7	14	143	35	38	27	58
193	Male	74	21.83	16	2	1	1	1	1	0	0	0	0	0	1	0	0	1	0	0	1	0	1	0	1	1	0	265	33.9	79.8	2.33	19.6	0.55	218	382	3.17	83	0.26	1.13	16.85	545	14.9115	6.8	11.1	592	32	35	12	25
196	Male	84	28.73	5	0	1	0	0	0	0	0	0	0	0	0	0	0	1	0	0	1	0	1	0	1	1	0	71	2.8	162.2	0.68	7.2	0.21	540	634	5.66	144	0.44	1.24	5.79	224	4.66935	5.1	10.7	52	28	59	46	46
199	Male	72	27.43	1	0	0	0	0	0	0	0	0	0	0	0	0	0	1	0	0	1	0	1	0	1	1	0	91	4.5	126.7	0.91	10	0.31	672	2240	4.2	129	0.37	1.45	7.75	333	5.34483	3.1	8.4	53	48	63	52	62
200	Male	70	22.86	16	3	0	0	0	0	0	0	0	0	0	0	0	0	1	0	0	0	0	1	0	1	0	1	235	15.7	118.6	15.46	9.1	3.92	490	960	3.63	103	0.33	0.82	7.46	151	9.09756	5.5	7.3	103	14	55	23	15
201	Male	74	27.51	3	0	0	0	0	0	0	0	0	0	0	0	0	0	1	0	0	1	0	1	0	1	1	0	48	4.3	17.8	0.35	8.8	0.05	367	1795	4.42	129	0.38	2.41	5.82	281	2.41494	6.2	17.8	58	81	66	100	54
203	Male	78	24.07	5	2	0	0	0	0	0	0	0	0	0	0	0	0	1	0	0	0	0	1	0	1	0	0	73	6.4	400.8	1.3	10.7	1.19	410	3525	4.17	129	0.35	0.53	9.73	216	18.3585	49.2	56.1	77	83	42	37	74
208	Male	89	30.67	19	3	1	1	0	0	0	0	0	0	0	0	0	0	1	0	0	1	0	1	0	1	1	0	111	6.5	2.4	0.98	8.4	0.08	285	453	3.58	101	0.29	1.93	4.39	323	2.27461	5.1	8.7	42	14	41	23	17
210	Male	80	29.38	6	2	0	0	0	0	0	0	0	0	0	0	0	0	1	0	0	0	0	1	0	1	0	0	81	4.3	87.2	0.66	5.8	0.25	452	2667	4.2	130	0.36	0.83	4.85	161	5.84337	3.5	6.2	39	22	71	110	22
212	Male	97.1	33.6	3	1	0	0	0	0	0	0	0	0	0	0	0	0	1	0	0	1	0	1	0	1	1	0	92	5.5	49.2	0.48	4.5	0.18	389	851	5.54	137	0.41	0.78	3.27	209	4.19231	8	14.7	72	71	66	32	52
213	Male	69.9	23.63	13	0	0	0	1	1	0	0	0	0	0	0	0	0	0	0	0	0	0	1	0	1	0	0	55	3.7	37.1	0.9	6.2	0.14	585	1196	3.69	121	0.33	0.61	4.7	149	7.70492	5.7	11.5	71	24	122	132	41
214	Male	61.5	26.27	15	2	1	1	0	0	0	0	0	0	0	1	1	1	1	0	0	0	0	1	0	1	0	0	741	21.8	415.6	0.96	5	2.01	306	1829	3.67	108	0.32	0.44	4.28	34	9.72727	2.3	5	69	20	87	85	39
218	Male	78	26.99	11	2	1	0	0	0	0	0	0	0	0	0	0	0	1	0	0	0	0	1	0	0	0	0	39	3.9	151.6	0.36	5.8	0.18	303	476	3.99	106	0.32	1.34	4.27	161	3.18657	4.8	8.2	89	31			26
219	Male	85	31.22	14	2	1	1	0	0	0	0	0	0	0	0	0	0	1	0	0	1	0	1	0	1	0	0	75	6.6	45.2	1.2	7.5	0.38	459	341	3.43	86	0.26	1.3	5.81	600	4.46923	1.5	2.8	86	20	44	38	34
222	Male	84	33.65	18	0	1	1	0	0	0	0	0	0	0	1	0	0	1	0	0	1	0	1	0	1	1	0	200	6.6	271.8	0.84	11.9	1.69	521	672	5	146	0.42	0.98	10.38	222	10.5918	3.8	8.1	66	63	148	148	121
224	Male	66	23.38		2	1	1	0	0	0	0	0	0	0	0	0	0	0	0	0	1	0	0	0	1	1	0	90	6.5	152.1	0.59	7.7	0.09	430	508	4.16	122	0.35	1.33	5.91	193	4.44361	3.2	8.1	38	16	38	17	26
227	Male	73	26.49	6	0	0	0	0	0	0	0	0	0	0	0	0	0	1	0	0	1	0	1	0	1	1	0	73	2.4	213.3	0.47	10.8	3.25	291	587	4.65	130	0.38	1.31	9	172	6.87023	4.3	10.7	54	24	36	26	24
228	Male	83	29.76	12	0	0	0	0	0	0	0	0	0	0	0	0	0	1	1	0	0	0	1	0	1	0	0	93	4.8	48.4	0.63	7	0.18	497	1587	4.77	145	0.42	0.95	5.29	154	5.56842	7.6	21	46	44	83	72	56
231	Male	72	26.45	7	0	0	1	0	0	0	0	0	0	0	0	0	0	1	0	0	0	0	1	0	1	0	0	105	5.6	35	0.41	4.6	0.43	577	1102	5.48	147	0.43	0.69	3.25	142	4.71014	2.9	6.3	115	116	65	43	76
233	Male	50.6	21.06	5	0	0	0	0	0	0	0	0	0	0	0	0	0	0	0	0	1	0	1	0	1	1	0	108	4.6	132.8	0.19	6	0.48	482	1157	4.92	147	0.41	0.96	4.67	122	4.86458	3.3	10.3	59	32	125	121	39
234	Male	74.2	28.63	6	2	0	0	0	0	0	0	0	0	0	0	0	0	1	0	0	1	0	1	0	0	0	0	90	5.7	149	0.69	13	0.29	761	1640	4.89	146	0.42	1.37	11.3	293	8.24818	9.6	16.6	123	34	91	60	37
236	Male	77	29.34	10	0	0	1	1	1	0	0	0	0	0	0	0	0	1	0	0	1	0	1	0	1	1	0	82	3.2	31.9	0.69	5	0.31	578	751	4	123	0.35	0.87	3.99	188	4.58621	2.3	5.6	47	70	53	40	78
238	Male	74	25.01	6	3	1	0	0	0	0	0	0	0	0	0	0	0	1	0	0	0	0	1	0	0	0	0	64	4.5	53.4	0.42	3.9	0.53	496	4628	5.21	152	0.42	0.74	2.98	150	4.02703	5	12.8	92	193	102	71	125
240	Female	90.6	36.2	7	2	0	0	0	0	0	0	0	0	0	0	0	0	1	1	1	1	0	1	1	1	1	0	44	1.8	99.8	0.28	3.9	0.09	388	175		80	29	1.26	2.51	260	1.99206	1.6	3.3	56	17	108	115	22
241	Male	81	27.38	14	0	0	0	0	0	0	0	0	0	0	1	0	0	1	0	0	0	0	1	0	1	0	0	176	14.8	149.9	1	6.5	0.2	458	2502	6.11	146	0.45	1.12	5	127	4.46429	5.3	13.6	54	18	94	80	35
243	Male	66	27.47		2	0	0	0	0	0	0	0	0	0	0	0	0	1	0	0	1	0	1	0	1	1	0	58	5.9	221.6	1.52	11.6	0.08	494	1208	5.24	142	0.41	0.62	10.37	396	16.7258	7.5	12.7	61	46	31	53	39
246	Male	66	23.95	5	2	1	1	0	0	0	0	0	0	0	0	0	0	1	0	0	0	0	1	0	1	0	0	94	7.3	162.3	0.7	6.4	0.16	311	741	4.48	131	0.38	1.19	4.78	260	4.01681	2.4	5.5	86	23	59	32	41
247	Male	77	26.64	11	1	1	1	0	0	0	0	0	0	0	0	0	0	1	0	0	1	0	1	0	1	1	0	75	2.9	117.5	0.36	6.6	0.21	419	1331	5.24	158	0.45	0.86	5.38	173	6.25581	4.7	10.1	52	30	69	112	38
248	Male	68	24.38	1	0	0	0	0	0	0	0	0	0	0	0	0	0	1	0	0	1	0	1	0	1	1	0	70	3.4	63.2	0.52	8.4	0.09	601	3680	5.38	163	0.46	0.81	6.67	401	8.23457	11.6	21.9	114	180	59	62	89
249	Male	53.8	22.48	11	0	1	1	0	0	0	0	0	0	0	1	0	0	0	0	0	1	0	1	0	1	0	0	518	21.6	241.9	3.84	10	0.81	450	657	2.67	76	0.22	0.84	8.89	203	10.5833	2.3	3.7	68	19	83	39	33
250	Female	76	34.7	3	0	0	0	0	0	0	0	0	0	0	0	0	0	0	0	0	0	0	1	0	1	0	0	41	3.2	182.6	0.54	7.1	0.04	425	557	5.18	122	0.38	0.87	5.92	217	6.8046	2.1	3.4	59	22	53	38	36
252	Male	60.4	23.3	6	0	0	0	0	0	0	0	0	0	0	0	0	0	0	0	0	0	0	0	0	1	0	0	83	4.7	129.4	1.56	5.2	0.21	612	1771	4.23	127	0.36	0.4	4.47	220	11.175	7	12.9	231	60	124	58	91
254	Male	67	25.22	1	2	1	1	0	0	0	0	0	0	0	0	0	0	1	0	0	0	0	1	0	1	0	0	74	3.8	25.3	0.33	6.9	0.12	360	640	4.76	135	0.4	0.71	5.99	168	8.43662	4.2	10	63	57	52	45	34
255	Male	59.5	24.09	5	2	0	1	0	0	0	0	0	0	0	0	0	0	1	0	0	1	0	1	0	1	1	0	101	5	84.6	2.52	12.8	0.17	411	1259	3.21	96	0.28	1.04	10.96	428	10.5385	3.5	5.8	126	162	85	30	104
257	Male	87	28.41	9	2	0	0	0	0	0	0	0	0	0	0	0	0	1	0	0	0	0	0	0	1	1	0	67	3	171.5	0.52	8.7	1.12	403	1444	4.16	122	0.35	1.18	7.22	224	6.11864	3.6	8.6	76	108	95	78	94
258	Male	106	30.97	23	0	0	0	0	0	0	0	0	0	0	0	0	0	0	0	0	0	0	0	0	0	0	0	82	4.1	3.5	1.25	20.6	0.08	378	786	4.4	126	0.36	1.03	19.18	309	18.6214	2.7	6.1	86	64	176	31	36
259	Male	77	31.64	4	0	0	0	0	0	0	0	0	0	0	0	0	0	0	0	0	1	0	0	0	1	0	0	92	6.8	40.4	1.27	5.5	0.14	439	2745	4.52	142	0.41	0.75	4.16	118	5.54667	9	15.4	96	90	96	108	78
260	Male	150	58.59	19	2	0	1	0	0	0	0	0	0	0	0	0	0	1	0	0	1	0	0	0	1	0	0	32	2.5	34.2	0.47	4.1	0.12	447	938	5.14	146	0.43	0.96	2.82	175	2.9375	6.7	5.1	66	55	46	25	39
261	Male	87	29.89	30	3	1	1	1	0	1	0	0	0	0	0	0	0	1	0	0	1	0	1	0	1	0	0	89	6.3	95.9	0.34	11.9	0.46	491	1840	5.59	153	0.44	0.99	10.54	124	10.6465	4.7	11	47	20	39	33	32
266	Male	46	19.15	11	0	1	1	0	0	0	0	0	0	0	0	0	0	0	0	0	1	0	1	0	1	0	0	82	8.6	82.9	1.34	5	0.33	460	551	3.84	117	0.32	0.45	4.2	352	9.33333	3.4	7.2	82	44	107	120	59
267	Male	63.8	24.61	4	2	0	0	0	0	0	0	0	0	0	0	0	0	1	0	0	1	0	1	0	0	0	0	58	3.8	23.2	1.54	8.1	0.15	461	1062	5.43	144	0.43	1.28	5.84	303	4.5625	5.2	11.6	92	44	57	69	48
268	Male	97	34.78		0	1	1	1	0	0	0	1	0	0	0	0	0	1	0	0	0	0	1	0	1	0	0	91	5.7	103	0.35	13.5	0.32	432	676	4.4	126	0.37	1.71	10.73	243	6.27485	4.7	10.6	52	134	106	45	77
275	Male	73.5	26.04	4	2	0	1	0	0	0	0	0	0	0	0	0	0	1	0	0	1	0	1	0	1	1	0	95	4.9	45	0.77	6.2	0.13	481	1728	5.05	143	0.42	0.72	5.19	173	7.20833	3.6	9.5	37	26	277	554	29
277	Male	64	23.8		2	0	0	0	0	0	0	0	0	0	0	0	0	0	0	0	1	0	1	0	1	1	0	70	6.6	126.7	1.87	12.5	0.06	663	8000	4.48	139	0.41	0.71	11.62	332	16.3662	4.8	9.5	89	34	134	113	45
278	Male	80	28.3	6	2	0	0	0	0	0	0	0	0	0	0	0	0	1	0	0	1	0	1	0	1	0	0	65	2	140.4	0.64	9.5	1.1	359	1394	4.8	136	0.39	0.48	8.69	217	18.1042	7.5	12.2	50	39	146	124	35
281	Male	93	31.44	14	2	1	1	0	0	0	0	0	0	0	0	0	0	1	0	0	0	0	1	0	0	0	0	82	5.1	149.8	0.3	8.2	2.31	474	761	7.03	128	0.39	0.98	6.75	148	6.88776	4.1	9.2	60	30	55	33	76
283	Male	95	31	7	2	0	1	0	0	0	0	0	0	0	0	0	0	1	0	0	0	0	1	0	1	0	0	75	7.4	20.8	1.74	9.1	0.1	475	964	5.14	150	0.43	1.24	7.27	235	5.8629	5.8	13.2	161	72	39	26	66
286	Male	145	58.1	1	2	1	1	0	0	0	0	0	0	0	0	0	0	1	0	0	0	0	1	0	1	1	0	96	4.8	379.5	1.22	13.9	2	681	2776	4.65	132	0.37	0.99	12.4	183	12.5253	4.9	11.2	93	22	111	78	47
287	Male	70	26.67	7	0	0	0	0	0	0	0	0	0	0	0	0	0	1	0	0	0	0	1	0	0	0	0	71	4.8	115.7	0.66	8.7	0.11	299	760	4.94	139	0.39	0.95	7.23	150	7.61053	3.7	7.4	81	24	51	52	34
288	Male	81	28.7	9	0	1	1	1	0	1	0	0	0	0	0	0	0	1	0	0	1	0	1	0	0	1	0	78	5.2	103.3	0.2	5.4	0.15	325	1506	4.96	138	0.4	1.34	3.72	182	2.77612	3.8	7	67	62	64	53	62
290	Male	73	25.26	6	3	0	1	1	1	0	0	0	0	0	0	0	0	1	0	0	1	0	1	0	1	0	0	73	6.1	118.6	0.68	5.2	0.32	474	1371	3.78	104	0.3	0.87	3.89	135	4.47126	10.5	14.3	40	70	80	57	71
294	Male	64.8	25.31	5	2	0	1	0	0	0	0	0	0	0	0	0	0	1	0	0	1	0	1	0	1	1	0	94	5.7	41.1	0.54	11.5	0.07	286	537	5.92	148	0.46	0.98	9.99	240	10.1939	5.6	10.2	100	26	57	24	30
296	Male	89	33.09	10	2	0	0	1	0	1	0	0	0	0	0	0	0	0	0	0	1	0	1	0	1	0	0	80	4	102.3	0.27	6.4	0.09	342	242	4.58	132	0.39	1.47	4.44	273	3.02041	1.9	5	44	23	58	24	35
297	Male	71	26.1	5	1	1	0	0	0	0	0	0	0	0	0	0	0	1	0	0	0	0	1	0	1	0	0	68	3.9	105	0.28	11.6	0.19	336	700	4.81	139	0.39	0.38	10.77	315	28.3421	5.6	14	67	43	38	25	36
300	Male	70	23.1	12	2	0	1	0	0	0	0	0	0	0	0	0	0	1	0	0	1	0	1	0	1	1	0	81	5.6	323	5	7.6	0.26	797	1353	4.56	125	0.34	0.48	6.7	271	13.9583	10.9	17.9	125	45	61	44	51
302	Male	66.5	22.4		0	1	1	0	0	0	0	0	0	0	0	0	0	0	0	0	1	0	0	0	1	1	0	58	3.6	4.9	0.86	12.9	0.06	227	589	3.54	98	0.28	1.34	10.88	349	8.1194	2.2	6.4	79	5	28	9	7
303	Male	91.8	32.14	16	2	1	1	0	0	0	0	0	0	0	1	0	1	1	0	0	0	0	0	0	1	0	0	354	19.9	101.6	1.05	5.2	0.43	303	4013	2.14	66	0.19	1.45	3.12	178	2.15172	3.8	7	45	30	44	53	23
304	Male	100.8	32.3	4	2	0	0	0	0	0	0	0	0	0	0	0	0	0	0	0	0	0	1	0	1	0	0	76	3.4	284.2	0.64	18	0.22	323	2163	4.38	125	0.36	0.94	16.41	205	17.4574	5.8	11.1	106	57	69	37	48
305	Female	104	36.8	10	2	0	1	0	0	0	0	0	0	0	0	0	0	0	0	0	1	0	1	0	1	1	0	53	2.9	130.1	1.22	5.8	0.1	367	342	3.96	112	0.34	1.57	4.01	210	2.55414	4.9	11.1	60	12	40	31	27
306	Male	73	28.5	22	2	0	0	0	0	0	0	0	0	0	0	0	0	0	0	0	0	0	0	0	0	0	1	67	9.1	13.9	18.62	14	0.11	569	932	3.29	98	0.29	1.86	9.16	418	4.92473	10.9	15.6	80	60	43	23	37
307	Male	76.7	28.8	6	1	0	0	0	0	0	0	0	0	0	0	0	0	1	0	0	0	0	1	0	1	0	0	77	8.9	1.3	6.99	16.3	0.09	1208	1539	4.88	141	0.41	1.15	14.31	237	12.4435	3.5	9	201	116	68	49	32
308	Male	70	27.3	5	1	1	0	1	1	0	0	0	0	0	0	0	0	1	0	0	1	0	0	0	1	1	0	72	7.8	48.3	4.55	9.3	0.04	420	652	4.35	128	0.38	1.45	7.18	410	4.95172	6.8	17.1	58	33	103	131	24
310	Male	132	44.62	12	0	1	1	0	0	0	0	0	0	0	1	0	1	1	0	0	0	0	0	0	0	0	1	46	11.8	45.8	0.87	8.5	0.18	262	1344	2.97	81	0.24	0.26	8.08	171	31.0769	1.9	3.4	33	25	167	20	22
312	Male	66	25.78	2	2	0	1	1	1	0	0	0	0	0	0	0	0	0	0	0	0	0	0	0	1	0	0	89	5.8	54.3	0.32	16.5	0.17	998	463	5.69	171	0.51	4.15	11.03	240	2.65783	5.3	17.5	88	91			144
313	Male	88	23.18	5	0	0	1	0	0	0	0	0	0	0	0	0	0	1	0	0	1	0	1	0	1	0	0	68	5.7	152	0.48	4.2	0.25	247	1462			25	0.75	2.91	206	3.88		13.4		32	39	36	28
316	Male	65	23.03	6	0	0	0	0	0	0	0	0	0	0	0	0	0	1	0	0	1	0	1	0	0	1	0	81	3.5	81.7	0.19	4.9	0.11	329	666	4.99	141	0.42	1.4	2.99	300	2.13571	4.6	10.7	53	68	86	54	52
317	Male	65	23.88	25	2	1	0	0	0	0	0	0	0	0	1	0	0	1	0	0	0	0	1	0	1	0	1	118	17.9	181.1		21.9	3.6	649	3626	4.73	126	0.39	0.88	20.02	192	22.75	12	9.5	115	242	284	67	231
318	Male	85	29.41	33	2	1	1	0	0	0	0	0	0	0	1	0	0	1	0	0	0	0	1	0	1	0	1	755	43.6	311.8		14	6.6	1385	7595	4.28	128	0.38	0.67	12.91	135	19.2687	37.7	41.2	158	1156	417	128	303
319	Male	69	24.45	4	2	0	0	0	0	0	0	0	0	0	0	0	0	0	0	0	1	0	0	0	1	0	0	49	8	2.1	0.19	17.8	0.11	299	1538	5.16	153	0.43	1.79	14.43	484	8.06145	6	12	58	50	34	23	22
321	Male	95	32.11	15	0	0	0	1	0	0	0	1	0	0	1	0	0	1	0	0	0	0	1	0	1	0	0	110	8.6	13.3	0.69	4.7	0.05		684	5.29	168	0.49	1.64	2.39	129	1.45732		17.3	64	13	77	40
323	Male	90	29.39	28	2	0	0	0	0	0	0	0	0	0	0	0	0	0	0	0	0	0	0	0	1	0	1	299	12.5	290.5	1.97	18	11.56	759	2533	4.61	138	0.43	0.83	16.7	224	20.1205	4.6	7.2	76	31	133	82	55
326	Male	56.8	22.19	17	3	1	1	1	0	1	0	0	0	0	1	0	1	1	0	0	0	0	1	0	1	0	0	678	29.2	155.1		16.5	4.75	512	2457	4.87	136	0.41	0.5	14.94	121	29.88	34.1	45.1	126	86			63
331	Male	66.8	27.1	3	2	0	0	0	0	0	0	0	0	0	0	0	0	0	0	0	1	0	1	0	1	0	0	54	1.7	28.4		4.7	0.1	382	1387	4.89	145	0.42	1.38	2.86	257	2.07246	4	8.9	60	65	110	61	76
332	Female	98.7	37.19	20	2	0	0	0	0	0	0	0	0	0	0	0	0	1	0	0	0	0	1	0	0	0	1	59	5	63.1	1.06	9.9	0.1	377	328	4.27	118	0.37	2.65	6.48	279	2.44528	3.7	8.4	76	78	95	30	59
333	Male	78	31.24	20	2	0	0	0	0	0	0	0	0	0	0	0	0	0	0	0	0	0	1	0	1	0	1	71	8.4	172.6	16.33	13.4	0.2	622	1872	4.82	136	0.39	0.64	12.5	292	19.5312	4.2	6.4	103	19	139	35	23
339	Male	69	24.45	6	2	1	1	1	1	0	0	0	0	0	0	0	0	1	0	0	1	0	1	1	1	0	0	94	4.9	52.4	0.19	5.4	0.06	300	705	3.93	113	0.33	1.42	2.87	194	2.02113	3.3	7.6	71	25	78	22	26
340	Male	83	28.72	7	2	0	0	0	0	0	0	0	0	0	0	0	0	1	0	0	0	0	1	0	1	0	0	70	2.7	25.6	0.88	5.2	0.13	358	1126	5.68	113	0.34	0.69	4.16	168	6.02899	4.8	10.1	42	39	79	70	48
342	Male	75	25.35	27	2	1	0	0	0	0	0	0	0	0	0	0	0	1	0	0	0	0	1	0	1	0	1	98	4.3	139.4	2.58	6.8	2.45	692	2777	5.35	159	0.46	0.9	5.48	127	6.08889	3.4	6.1	102	24	31	24	48
344	Male	100	34.6	4	0	0	0	0	0	0	0	0	0	0	0	0	0	1	0	0	0	0	1	0	1	0	0	65	6.4	131.8	0.45	6.2	0.04	280	661	4.97	141	0.42	1.17	4.53	296	3.87179	4.4	9.3	45	22	69	78	28
345	Male	64	22.31	5	2	1	1	1	0	0	1	0	0	0	0	0	0	1	0	1	1	0	1	0	1	0	0	56	3	9.1	0.71	16.6	0.12	321	645	4.14	129	0.37	10.64	5.66	652	0.531955	2.7	4.4	59	42	27	33	23
346	Female	58.7	29.94	15	0	1	0	0	0	0	0	0	0	0	1	0	1	1	1	0	0	0	1	0	1	0	0	523	15	7	1.05	9	0.34	262	1076	3.4	96	0.3	1.31	6.63	249	5.06107	4.4	11.3	82	12	60	64	12
352	Female	53.8	23.29	28	2	0	0	0	0	0	0	0	0	0	1	0	1	0	1	0	1	0	0	0	0	1	1	37	3.5	331.1	6.22	13.8	0.24	467	776	4.11	107	0.31	2.65	9.34	275	3.52453	1.5	2.8	259	25			40
353	Male	70	25.1	5	0	0	0	0	0	0	0	0	0	0	0	0	0	0	0	0	0	0	1	0	1	0	0	73	4.8	83.2	1.67	11.4	0.11	490	670	4.3	117	0.35	1.42	9.04	356	6.3662	4.5	8.4	151	187	55	63	81
354	Male	70	24.8	14	0	0	0	0	0	0	0	0	0	0	0	0	0	1	0	0	0	0	1	0	1	0	0	405	16.2	80.1	1.26	8.3	1.15	441	951	4.12	113	0.33	1.27	6.68	187	5.25984	2.8	6.1	77	28	374	511	55
355	Male	79	24.38	5	0	0	0	0	0	0	0	0	0	0	0	0	0	0	0	0	0	0	1	0	1	0	0	98	6.5	207.7	0.71	7.7	0.21	883	2999	4.68	136	0.39	0.83	6.39	186	7.6988	4.3	9	43	54	43	33	128
357	Male	76	26.37	6	0	1	0	0	0	0	0	0	0	0	0	0	0	1	0	0	0	0	1	0	0	0	0	94	4.5	76.1	0.21	3.6	0.08	236	600	4.96	151	0.44	0.83	2	167	2.40964	1.9	5.8	44	10	80	140	16
360	Male	53	21.5	9	2	1	1	1	1	0	0	0	0	0	0	0	0	0	1	1	0	0	0	0	0	0	1	63	5.3	483.8	9.12	12.5	7.92	167	988	3.72	111	0.33	0.87	11.36	424	13.0575	8.6	11.5	86	25	24	8	12
363	Male	77	28.28	6	2	1	0	0	0	0	0	0	0	0	0	0	0	1	0	0	1	0	1	0	1	0	0	49	5.7	26.2	0.76	8.8	0.11	352	2622		150	46	1.01	7.16	277	7.08911	4.1	9.2	83	33	33	22	35
365	Male	98	33.91	3	1	1	1	0	0	0	0	0	0	0	0	0	0	1	1	0	0	0	1	1	1	1	0	87	3.6	27.2	0.23	5.7	0.1	228	214	4.93	118	0.36	0.93	4.38	302	4.70968	6	11.8	79	22	83	70	35
366	Female	72.2	31.25	13	0	1	1	1	1	0	0	0	0	0	0	0	0	0	0	0	1	0	1	0	1	0	0	43	3	191.7	0.71	4.6	0.13	504	726	4.23	119	0.36	1.33	2.86	176	2.15038	2.3	5.2	56	12	56	43	18
369	Male	72.1	25.55	10	2	0	0	0	0	0	0	0	0	0	0	0	0	1	0	0	1	0	0	0	0	0	0	116	4.7	361.1	11.23	10.6	26.63	308	981	5.25	132	0.38	0.81	9.45	208	11.6667	11.1	12.3	49	39	99	109	30
371	Male	110	32.49	1	0	0	0	0	0	0	0	0	0	0	0	0	0	1	0	0	1	0	1	0	1	1	0	117	5.8	10.3	0.3	3.1	0.13	296	730	5.05	154	0.44	1.02	1.89	162	1.85294	2.6	6.4	65	24	45	28	29
372	Male	85	28.08	19	2	1	1	1	1	0	0	0	1	0	1	0	0	0	0	0	0	0	0	0	0	0	0	371	11.8	229.3	4.32	6.7	0.48	304	880	2.55	71	0.21	0.44	5.3	190	12.0455	2.2	3.2	66	8	138	55	18
375	Male	69	24.45	6	0	0	1	0	0	0	0	0	0	0	0	0	0	1	0	0	0	0	1	0	1	0	0	81	5.4	54.8	0.85	3.4	0.13	373	602	5.41	152	0.45	0.53	2.41	164	4.54717	3.4	7	64	24	104	45	27
377	Male	98	30.25	3	2	0	0	0	0	0	0	0	0	0	0	0	0	1	0	1	0	0	1	0	1	0	0	57	2.8	83.4	0.25	16.4	1.1	487	700	5.12	142	0.41	1.01	14.53	248	14.3861	6.6	10.3	76	53	64	44	33
378	Male	59	21.16	23	2	1	1	0	0	0	0	0	0	0	1	0	1	0	0	0	0	0	0	0	0	0	1	563	30.3	150.6	0.35	9.2	100	516	5266	3.52	104	0.3	0.34	8.26	100	24.2941	4.7	5.4	99	147	126	81	99
374	Male	102	32.65	6	0	0	0	0	0	0	0	0	0	0	0	0	0	1	0	0	0	0	1	0	0	0	0	75	4.6	36.6	3.65	7.2	0.2	971	8000	4.22	119	0.36	1.07	5.12	149	4.78505	6.5	17	88	43	39	28	76
64	Male	87	29.07	4	0	1	1	0	0	0	0	0	0	0	0	0	0	1	0	0	1	0	1	0	1	1	0	80	4.3	146.2	0.6	7.6	0.13	361	3034	4.47	136	0.38	1.45	5.57	277	3.84138	5	10.5	92	63	177	101	71
[truncated: 21 more columns]
